# Supplementary material for: Th17 cells/IL-17A shape Pasteurella multocida serotype A infection in murine and rabbit models
Source: Vet Res. 2025 Dec 16;56:229. doi: 10.1186/s13567-025-01662-1 (PMC12707012; doi:10.1186/s13567-025-01662-1)
Supplement: Supplementary file 5 — Additional file 5: Primer list. [file 13567_2025_1662_MOESM5_ESM.xlsx]

## Sheet: Sheet1
IL-6	F: TAGTCCTTCCTACCCCAATTTCC
	R: TTGGTCCTTAGCCACTCCTTC
IL-23	F: ATGCTGGATTGCAGAGCAGTA
	R: ACGGGGCACATTATTTTTAGTCT
TGF-β	F: TCTGCATTGCACTTATGCTGA
	R: AAAGGGCGATCTAGTGATGGA
STAT3	F: CAATACCATTGACCTGCCGAT
	R: GAGCGACTCAAACTGCCCT
JAK2	F: TTGTGGTATTACGCCTGTGTATC
	R: ATGCCTGGTTGACTCGTCTAT
IL-22	F: ATGAGTTTTTCCCTTATGGGGA
	R: GCTGGAAGTTGGACACCTCAA
IL-17	F: TTTAACTCCCTTGGCGCAAAA
	R: CTTTCCCTCCGCATTGACAC
