# Supplementary material for: Th17 cells/IL-17A shape Pasteurella multocida serotype A infection in murine and rabbit models
Source: Vet Res. 2025 Dec 16;56:229. doi: 10.1186/s13567-025-01662-1 (PMC12707012; doi:10.1186/s13567-025-01662-1)
Supplement: Supplementary file 6 — Additional file 6: Raw RNA-seq data used in the study. [file 13567_2025_1662_MOESM6_ESM.xls]

gene_id	BaseMean_DESeq2	BaseMean_control_CON	BaseMean_case_PmA_24h	FoldChange	log2FoldChange	p-value	q-value	Regulation	Expression_PmA_24h_1	Expression_PmA_24h_3	Expression_PmA_24h_6	Expression_CON_1	Expression_CON_2	Expression_CON_3	gene_Dbxref	coding_type	description	pathway	pathway_description	GO_ID	GO_term	wiki_ID	wiki_term	Reactome_ID	Reactome_term
0610009B22Rik	391.43883864854894	423.7460602271035	359.1316170699945	0.8475509826269069	-0.2386279417761128	0.06573712171245423	0.1366883073147707	Down	5.864664963641963	5.7698970557751	6.099058857076428	8.75501928025913	8.594815353366473	9.009707177661994	66050	protein_coding	RIKEN cDNA 0610009B22 gene			GO:0001222,GO:0005634,GO:0005640,GO:0005654,GO:0005737,GO:0005783,GO:0006888,GO:0030008,GO:0043231,GO:0044325,GO:0048471,GO:0140416	transcription corepressor binding|nucleus|nuclear outer membrane|nucleoplasm|cytoplasm|endoplasmic reticulum|endoplasmic reticulum to Golgi vesicle-mediated transport|TRAPP complex|intracellular membrane-bounded organelle|transmembrane transporter binding|perinuclear region of cytoplasm|transcription regulator inhibitor activity			R-MMU-199977,R-MMU-199991,R-MMU-204005,R-MMU-392499,R-MMU-446203,R-MMU-5653656,R-MMU-597592,R-MMU-8876198,R-MMU-9007101,R-MMU-948021	ER to Golgi Anterograde Transport|Membrane Trafficking|COPII-mediated vesicle transport|Metabolism of proteins|Asparagine N-linked glycosylation|Vesicle-mediated transport|Post-translational protein modification|RAB GEFs exchange GTP for GDP on RABs|Rab regulation of trafficking|Transport to the Golgi and subsequent modification
0610009E02Rik	29.398938617678557	31.882864438793803	26.915012796563328	0.8435537310900743	-0.24544812938773386	0.5602037854338934	0.6888651491082347	Down	0.35145115559995505	0.4630947087500406	0.33112654872750263	0.5741688352575005	0.5199815496364874	0.6192094184686651	100125929	non_coding	RIKEN cDNA 0610009E02 gene			GO:0003674,GO:0005575,GO:0008150	molecular_function|cellular_component|biological_process
0610009L18Rik	30.701584102306498	43.14554671252817	18.25762149208485	0.42339621860427196	-1.2399197103439994	0.004424768423062002	0.013576055120637228	Down	0.7722995910800892	0.5282081311156527	0.6820457990752276	1.9073257956352758	2.2852765270776745	1.6967276845077746	66838	non_coding	RIKEN cDNA 0610009L18 gene			GO:0003674,GO:0005575,GO:0008150	molecular_function|cellular_component|biological_process
0610010F05Rik	604.0725861217218	625.3213730681722	582.8237991752712	0.9319828039519985	-0.10162475897995912	0.4925160340145686	0.6296923956915885	Down	1.6255123161031502	1.9304063122508548	1.844416930032404	2.1811718160190976	2.3741565094183903	2.7478190542629983	71675	protein_coding	RIKEN cDNA 0610010F05 gene			GO:0003674,GO:0005515,GO:0005575,GO:0008150,GO:0042802,GO:0045190	molecular_function|protein binding|cellular_component|biological_process|identical protein binding|isotype switching
0610010K14Rik	891.8041950033553	903.6385186639543	879.969871342756	0.9738444374239589	-0.03823676126690862	0.7669009540150739	0.8478590543106208	Down	20.05675172804581	19.254103795467927	20.935906406547762	29.729040036555208	24.23544809467809	23.986899785068783	104457	protein_coding	RIKEN cDNA 0610010K14 gene			GO:0003674,GO:0003677,GO:0005634,GO:0005654,GO:0005829,GO:0006325,GO:0008150,GO:0016589,GO:0042802,GO:0071339	molecular_function|DNA binding|nucleus|nucleoplasm|cytosol|chromatin organization|biological_process|NURF complex|identical protein binding|MLL1 complex
0610012G03Rik	620.8167730663373	694.3148090259541	547.3187371067211	0.7882727687828168	-0.3432331580020329	0.030837827031942624	0.07312536023855769	Down	10.10921292741348	7.445061236909018	7.6925518617498465	14.474989566738069	13.107489455980947	12.760889365446134	106264	protein_coding	RIKEN cDNA 0610012G03 gene			GO:0003674,GO:0005575,GO:0008150	molecular_function|cellular_component|biological_process
0610025J13Rik	5.3280639713488185	6.192771509205109	4.463356433492527	0.7211232571514242	-0.4716822233779943	0.6636650669121984	0.7704556069589862	Down	0.05177100356059944	0.03881301438278597	0.06387472004774357	0.18090453271359005	0.02553220291424952	0.06431721761159566	78687	non_coding				GO:0003674,GO:0005575,GO:0008150	molecular_function|cellular_component|biological_process
0610030E20Rik	1822.050983252132	1856.263692694304	1787.8382738099601	0.9631869582283958	-0.05411223707815978	0.5613017928679362	0.6898374105813214	Down	8.153560011129043	7.566393610894336	8.316273759324138	10.83031137161303	10.550830227812195	10.045659358332363	68364	protein_coding	RIKEN cDNA 0610030E20 gene			GO:0003674,GO:0005575,GO:0008150	molecular_function|cellular_component|biological_process
0610038B21Rik	3.772828398187235	5.30994016004464	2.235716636329833	0.4211351618760231	-1.2476447592844282	0.3878371105646616	0.5324655070352541	Down	0.08260245479465307	0.0	0.01630629754075029	0.03298737563035541	0.09777006395003494	0.16419260805901767	70345	non_coding	RIKEN cDNA 0610038B21 gene			GO:0003674,GO:0005575,GO:0008150	molecular_function|cellular_component|biological_process
0610039K10Rik	8.849995278072857	6.496291110231661	11.203699445914047	1.7241627303959526	0.7858959456890849	0.3410945361400033	0.4852893541414573	Up	0.3439423769672631	0.23802050460610705	0.20891264903943385	0.3433843586253453	0.1304800275113067	0.1051799546052088	68386	non_coding	RIKEN cDNA 0610039K10 gene			GO:0003674,GO:0005575,GO:0008150	molecular_function|cellular_component|biological_process
0610040B10Rik	19.061490249726557	17.123765520747536	20.99921497870557	1.225219213805441	0.2930398964736646	0.6613179442182566	0.7687911487111125	Up	1.7726862264636158	1.0860587115474112	0.33865215210767313	0.9705410709608318	1.0716561895917276	1.2503267103694196	67672	non_coding	RIKEN cDNA 0610040B10 gene			GO:0003674,GO:0005575,GO:0008150	molecular_function|cellular_component|biological_process
0610040F04Rik	7.486192782608953	4.139984022907732	10.832401542310171	2.6170633222422937	1.3879488321351725	0.10613933783333132	0.20070399359460128	Up	0.14720012880330904	0.08408134833278832	0.07264581616462135	0.052486181660082835	0.0622247419122036	0.0313496041045404	75394	non_coding	RIKEN cDNA 0610040F04 gene			GO:0003674,GO:0005575,GO:0008150	molecular_function|cellular_component|biological_process
0610040J01Rik	762.0546031541314	586.2568910158486	937.8523152924143	1.59961614093281	0.6777257438539744	3.7189212938574704e-05	0.00017918870001534172	Up	12.244380023127649	10.236961336497176	8.646627978641018	7.416702406469753	8.591548399038267	8.508652588864102	76261	protein_coding	RIKEN cDNA 0610040J01 gene			GO:0003674,GO:0005654,GO:0008150,GO:0030054	molecular_function|nucleoplasm|biological_process|cell junction
0610043K17Rik	8.81105177747476	5.307202677946214	12.314900877003305	2.318931217032082	1.2134600281260486	0.12693613960658434	0.2308659443663359	Up	0.3257049544394994	0.5290628368294321	0.4822231292148096	0.325176524822209	0.12047233608082784	0.28324553309339595	68400	non_coding	RIKEN cDNA 0610043K17 gene			GO:0003674,GO:0005575,GO:0008150	molecular_function|cellular_component|biological_process
1110002E22Rik	48.02452519818269	62.764844866523845	33.28420552984155	0.5301911204155111	-0.9154155865829476	0.10111607494519197	0.19332252791669724	Down	0.06900346457310165	0.09452319277213576	0.06306371547628922	0.07399458707292572	0.3226627280629018	0.13970130842116418	102634333	protein_coding	RIKEN cDNA 1110002E22 gene			GO:0003674,GO:0005575,GO:0008150	molecular_function|cellular_component|biological_process
1110002J07Rik	15.622290144638498	1.183319329924475	30.061260959352524	25.451796920850988	4.669695610413684	1.3347226765485368e-06	8.017464403495983e-06	Up	0.15682560330628018	0.2155505777331503	0.4160043317671195	0.00978569791293948	0.01933564568184693	0.009741540400229213	68488	non_coding	RIKEN cDNA 1110002J07 gene			GO:0003674,GO:0005575,GO:0008150	molecular_function|cellular_component|biological_process
1110002L01Rik	315.02722549044046	385.43525149191737	244.6191994889638	0.6347196292882317	-0.6558086349058901	1.3816812033957447e-05	7.153086107072639e-05	Down	1.517266920715095	1.684343685978792	1.7760423977202413	3.235136903202773	3.3916978351289067	3.250849446960491	100043040	non_coding	RIKEN cDNA 1110002L01 gene			GO:0003674,GO:0005575,GO:0008150	molecular_function|cellular_component|biological_process
1110004F10Rik	2299.571554266183	2251.6988766529685	2347.4442318793976	1.0425481226701998	0.06011397814026225	0.4984262529073274	0.635169614873891	Up	28.77255244513025	26.79317052011303	29.525301680249118	34.25685552775879	32.745980309676504	35.81615854636201	56372	protein_coding	RIKEN cDNA 1110004F10 gene			GO:0003674,GO:0005575,GO:0008150	molecular_function|cellular_component|biological_process
1110006O24Rik	10.391968001241956	11.505066438872802	9.278869563611119	0.807366938853347	-0.3087035842751478	0.6960936337084542	0.7947469566923799	Down	0.09828401457207547	0.2619878470838053	0.4527120783383825	0.4906227840335087	0.2908277488201235	0.4884088712380545	66123	non_coding	RIKEN cDNA 1110006O24 gene
1110008P14Rik	596.1070257958081	517.7522026262035	674.461848965413	1.3026840892571285	0.3814872618641382	0.0023652828526601445	0.007785738782236855	Up	24.24159511929329	22.12660830895919	22.56650109478528	23.896391307568155	22.097596987976495	20.667500874599536	73737	protein_coding	RIKEN cDNA 1110008P14 gene			GO:0003674,GO:0005575,GO:0005737,GO:0005828,GO:0005856,GO:0005882,GO:0008150,GO:0030054,GO:0045110,GO:0060090,GO:0120219	molecular_function|cellular_component|cytoplasm|kinetochore microtubule|cytoskeleton|intermediate filament|biological_process|cell junction|intermediate filament bundle assembly|molecular adaptor activity|subapical part of cell
1110017D15Rik	501.8787441228164	509.6555740206376	494.10191422499537	0.9693741979355291	-0.044874412430356135	0.7178213245192671	0.8115462601641882	Down	4.877438646295858	4.757395030222064	4.5278939893246255	5.9742855696760095	5.997691075012896	6.438488525642699	73721	protein_coding	RIKEN cDNA 1110017D15 gene			GO:0002177,GO:0005634,GO:0005654,GO:0005737,GO:0005829,GO:0005856,GO:0007283,GO:0030154,GO:0043014,GO:0048471,GO:0065003	manchette|nucleus|nucleoplasm|cytoplasm|cytosol|cytoskeleton|spermatogenesis|cell differentiation|alpha-tubulin binding|perinuclear region of cytoplasm|protein-containing complex assembly
1110018N20Rik	25.58718173169328	39.632263968379505	11.542099495007065	0.29147884379219696	-1.7785369218002929	0.0014390610436362374	0.00499578486724448	Down	0.02186936786653744	0.027325981442900164	0.035076964907574434	0.13919102712606454	0.15638890389979693	0.06792300686491849	68941	non_coding				GO:0003674,GO:0005575,GO:0008150	molecular_function|cellular_component|biological_process
1110019D14Rik	84.07136423690132	118.45964037623631	49.683088097566355	0.41923651996629707	-1.254163698433286	3.347943587160203e-05	0.00016253739102192565	Down	0.5710708029608444	0.9234284596812364	0.7294510085452327	1.9116602575746209	2.5016104713819964	2.27028614966944	76311	non_coding	RIKEN cDNA 1110019D14 gene			GO:0003674,GO:0005575,GO:0008150	molecular_function|cellular_component|biological_process
1110020A21Rik	16.670680775052	23.62255846968431	9.718803080419693	0.411081923093038	-1.2825021626289788	0.03453137980380494	0.08056923116385581	Down	0.14436471648619612	0.2267698086233593	0.1628491223250013	0.7618326246500647	0.4475251041953375	0.4304403429140625	68531	non_coding	RIKEN cDNA 1110020A21 gene			GO:0003674,GO:0005575,GO:0008150	molecular_function|cellular_component|biological_process
1110025M09Rik	137.30265176874187	125.1862175857866	149.41908595169718	1.1932374506026169	0.2548811635021419	0.2958645803136428	0.4379798533870581	Up	1.68781291306004	1.5195527905491613	1.2466892494294024	1.8971038259563129	1.3560764334144897	1.4552891964317545	68635	protein_coding				GO:0003674,GO:0005575,GO:0008150	molecular_function|cellular_component|biological_process
1110028F11Rik	6.7156519653989175	11.198279574190384	2.2330243566074537	0.19957046576878104	-2.325029861394472	0.032211579339758566	0.07601706942084845	Down	0.027904666614178918	0.009297905109074052	0.01836191582592436	0.17644282599179198	0.03669841217397491	0.13866839671379882	68690	non_coding	RIKEN cDNA 1110028F11 gene			GO:0003674,GO:0005575,GO:0008150	molecular_function|cellular_component|biological_process
1110032A03Rik	791.4233642209233	931.6250801157972	651.2216483260495	0.6988908684318984	-0.5168608980332093	1.4441317854129852e-05	7.455381087944726e-05	Down	2.7049676829010565	2.748971210397355	2.37620825596425	4.771023066666652	4.544576574049247	4.8077425559089315	68721	protein_coding	RIKEN cDNA 1110032A03 gene			GO:0003674,GO:0005634,GO:0005654,GO:0008150	molecular_function|nucleus|nucleoplasm|biological_process
1110032F04Rik	15.34848471413506	20.96440970031738	9.732559727952744	0.46361798776805524	-1.1089915527872964	0.07079189596788066	0.14528772634838538	Down	0.0683184461261285	0.11707137309563373	0.06743267574939445	0.1753909843930495	0.2406642865850517	0.2715992854177172	68725	protein_coding	RIKEN cDNA 1110032F04 gene			GO:0003674,GO:0005575,GO:0008150,GO:0016020	molecular_function|cellular_component|biological_process|membrane
1110036E04Rik	1.741465893640584	2.3718779806524903	1.1110538066286786	0.4697043759570399	-1.0901750604951694	0.5917263846139066	0.7156477695974092	Down	0.0	0.03236915485205317	0.06392404415588854	0.09698797892863184	0.1596994931315993	0.0	68697	non_coding	RIKEN cDNA 1110036E04 gene			GO:0003674,GO:0005575,GO:0008150	molecular_function|cellular_component|biological_process
1110038B12Rik	217.43890959304605	176.01199309433957	258.8658260917526	1.470745924344505	0.5565480383344286	0.002448147956604681	0.008037548654537813	Up	11.215705310353727	8.866734458592244	9.386595809266916	9.068704802637004	8.160265151074924	8.010567737621027	68763	non_coding	RIKEN cDNA 1110038B12 gene			GO:0003674,GO:0005575,GO:0008150	molecular_function|cellular_component|biological_process
1110038F14Rik	1358.6135851031574	948.2622005317653	1768.9649696745498	1.8654018713298774	0.8994864697932361	2.136262548694095e-09	1.8063892735943664e-08	Up	23.98178431028221	27.445730565030953	21.726352002666136	18.383048906267614	16.8763768554954	14.183730869788725	117171	protein_coding	RIKEN cDNA 1110038F14 gene			GO:0003674,GO:0005575,GO:0008150	molecular_function|cellular_component|biological_process
1110046J04Rik	105.0143419447344	112.53050445354792	97.49817943592093	0.8660928029025419	-0.20740647511552227	0.3767521676953293	0.5218933374211991	Down	2.914367690785868	3.0427005560929974	2.4610757000017087	4.0088364623834485	4.216066618674222	4.0229302135438205	68808	non_coding	RIKEN cDNA 1110046J04 gene			GO:0003674,GO:0005575,GO:0008150	molecular_function|cellular_component|biological_process
1110051M20Rik	609.9056350241684	733.1991904864535	486.6120795618836	0.6636193710884385	-0.5915720956259222	1.583351705510841e-06	9.377099912935942e-06	Down	1.696845576843421	1.954201983494944	1.8419123106562645	3.5782953080240083	3.3431985010684624	3.5116811407953765	228356	protein_coding	RIKEN cDNA 1110051M20 gene			GO:0003674,GO:0005737,GO:0005856,GO:0005874,GO:0008150,GO:0034451	molecular_function|cytoplasm|cytoskeleton|microtubule|biological_process|centriolar satellite
1110058D11Rik	11.44721481876385	19.17352138678236	3.720908250745348	0.194265945354244	-2.3638950749448733	0.004169856815583458	0.012876074217609513	Down	0.03772220049542927	0.150829585127708	0.1861656008587909	0.6025759890258626	0.6697322671479905	1.162222729278921	68771	non_coding	RIKEN cDNA 1110058D11 gene			GO:0003674,GO:0005575,GO:0008150	molecular_function|cellular_component|biological_process
1110059E24Rik	371.53007385485336	371.7819249095696	371.2782228001371	0.9984331675762348	-0.002262234101712025	0.9945782219632778	0.9964032266355968	Down	6.483991908127513	7.397303917660384	3.5303933504035205	6.508654076142008	4.831379371622443	10.734597667457342	66206	protein_coding	RIKEN cDNA 1110059E24 gene			GO:0003674,GO:0005575,GO:0008150	molecular_function|cellular_component|biological_process
1110059G10Rik	372.63729712838824	403.3057145952446	341.96887966153207	0.8477650492764572	-0.23826360511019856	0.1345136918098222	0.241517295196002	Down	2.1859347388550394	2.461953038469178	2.179760455398987	3.0418904560558966	3.3079889771578217	3.8019455459611615	66202	protein_coding	RIKEN cDNA 1110059G10 gene			GO:0003674,GO:0005575,GO:0008150	molecular_function|cellular_component|biological_process
1110065P20Rik	321.4625621032391	369.96732849646935	272.95779571000907	0.737605265106438	-0.4390791409695725	0.0055718210778053145	0.016650348756323253	Down	7.022223385977258	6.802649960486393	5.9142484322827125	12.126841779145485	10.402942003772694	11.209825679174106	68920	protein_coding	RIKEN cDNA 1110065P20 gene			GO:0003674,GO:0005575,GO:0008150	molecular_function|cellular_component|biological_process
1190007I07Rik	58.752692684848526	73.87805859612024	43.627326773576854	0.5906490866046948	-0.7596268365217945	0.02524159768826888	0.061964456787060335	Down	1.0427566038021272	1.4122125660988007	1.4608524208566291	2.2836260493196043	3.384177440815982	2.6744956371538384	544717	protein_coding	RIKEN cDNA 1190007I07 gene			GO:0005515,GO:0005739,GO:0005743,GO:0016020,GO:0033617,GO:0034551	protein binding|mitochondrion|mitochondrial inner membrane|membrane|mitochondrial cytochrome c oxidase assembly|mitochondrial respiratory chain complex III assembly
1300002E11Rik	378.7717240476676	473.60926643701686	283.9341816583185	0.5993137800875419	-0.7386165485521862	4.6911324935544744e-06	2.6041650866252804e-05	Down	1.5375988057498031	1.829151514185113	1.442407314532682	3.20341987474	3.290172511904427	3.6246845037982167	100043489	non_coding	RIKEN cDNA 1300002E11 gene			GO:0003674,GO:0005575,GO:0008150	molecular_function|cellular_component|biological_process
1300017J02Rik	4.589079501940984	6.186089912811326	2.9920690910706447	0.4830764916048115	-1.0496764476035525	0.3834478554997398	0.5281984404330203	Down	0.03307717931260034	0.033064198054397864	0.02176554877700499	0.13209405719114276	0.01087524155681443	0.08766532588041502	71775	protein_coding	RIKEN cDNA 1300017J02 gene	mmu04066,mmu04216,mmu04978	HIF-1 signaling pathway|Ferroptosis|Mineral absorption	GO:0004857,GO:0005506,GO:0005576,GO:0005615,GO:0005769,GO:0005886,GO:0006826,GO:0019731,GO:0043086,GO:0055037	enzyme inhibitor activity|iron ion binding|extracellular region|extracellular space|early endosome|plasma membrane|iron ion transport|antibacterial humoral response|negative regulation of catalytic activity|recycling endosome
1500002C15Rik	5.508956585898795	9.189084573304884	1.8288285984927075	0.2003540726783399	-2.319376258574476	0.1206821875886731	0.2219501885905668	Down	0.0	0.0	0.6147151275881856	0.7461352438370984	2.5800164647805013	0.4951788951958097	102636313	non_coding				GO:0003674,GO:0005575,GO:0008150	molecular_function|cellular_component|biological_process
1500002F19Rik	11.09310962686468	7.671339499090049	14.514879754639315	1.8924658701937542	0.9202672820624122	0.2297821051809933	0.3636585766723099	Up	0.056445782906228426	0.05172166134240015	0.07428526051093721	0.014088551061422126	0.04175653600558138	0.06544989323302253	76683	non_coding				GO:0003674,GO:0005575,GO:0009617	molecular_function|cellular_component|response to bacterium
1500004A13Rik	14.747462725444656	15.629332499369914	13.865592951519401	0.8861835344846725	-0.17432257345505414	0.815672943044927	0.8818522409660461	Down	0.07694406033777164	0.03845693168202647	0.01380844656912021	0.05936031015050959	0.04139666594270314	0.08342463455342249	319830	non_coding	RIKEN cDNA 1500004A13 gene			GO:0003674,GO:0005575,GO:0008150	molecular_function|cellular_component|biological_process
1500009C09Rik	10.3628376405088	0.5900260331343069	20.135649247883283	34.10180022477128	5.09177599562645	0.00011569711654322681	0.0005085286012379731	Up	0.4380854509074521	0.1459711742312554	0.2017892490794415	0.02915831287581619	0.0	0.0	76505	non_coding	RIKEN cDNA 1500009C09 gene			GO:0003674,GO:0005575,GO:0008150	molecular_function|cellular_component|biological_process
1500009L16Rik	155.08713386232182	101.31156173430752	208.8627059903361	2.0617501382189705	1.0438695042897703	1.2927055310421919e-07	8.928739659046431e-07	Up	3.156625841457944	3.5244381248192616	3.607651686429504	2.156292535197601	2.1485264456733404	1.9814421822435409	69784	protein_coding	RIKEN cDNA 1500009L16 gene			GO:0003674,GO:0005575,GO:0008150	molecular_function|cellular_component|biological_process
1500011B03Rik	345.6745979943336	348.75461845957045	342.5945775290968	0.9824494476123468	-0.02554492014238473	0.8639174569569189	0.9132389611714662	Down	4.774602387032166	3.933885372658037	4.527046403678192	5.9802375092590445	5.4515290804327226	5.536236727915199	66236	non_coding	RIKEN cDNA 1500011B03 gene			GO:0003674,GO:0005575,GO:0008150	molecular_function|cellular_component|biological_process
1500015A07Rik	97.42565439415121	87.7031095096271	107.14819927867536	1.2215068287900988	0.2886619289625761	0.3036666303093245	0.44636321028004544	Up	1.3086266219055114	1.3485701512088637	1.1984472943220603	1.7375149404742734	1.1443902981275849	1.099483005365066	68982	non_coding	RIKEN cDNA 1500015A07 gene			GO:0003674,GO:0005575,GO:0008150	molecular_function|cellular_component|biological_process
1500026H17Rik	5.502142290191092	6.199835818074267	4.804448762307918	0.7767216688093074	-0.36453038037962704	0.7391697575269706	0.8273136512521314	Down	0.00829018376621131	0.02486079076116505	0.07364429007942809	0.09104406984107813	0.04088517501260384	0.041196926206570665	69002	non_coding	RIKEN cDNA 1500026H17 gene			GO:0003674,GO:0005575,GO:0008150	molecular_function|cellular_component|biological_process
1500035N22Rik	25.384748385962638	39.263135035612066	11.506361736313238	0.29365284945113557	-1.7678164578384088	0.0006192155613158259	0.0023379295768673853	Down	0.203612663714635	0.23260886307556355	0.459366310373414	1.335855238099098	1.1476208662497358	1.358736540748271	70258	non_coding	RIKEN cDNA 1500035N22 gene			GO:0003674,GO:0005575,GO:0008150	molecular_function|cellular_component|biological_process
1600002D24Rik	10.8884156780126	2.066916104035692	19.709915251989504	9.539759161529483	3.253952844757733	0.00017087380082987744	0.0007239558830881616	Up	0.12495159595257994	0.19303122638409487	0.2802989972298273	0.034022419696409456	0.022408398404199132	0.02257926339267575	69776	non_coding	RIKEN cDNA 1600002D24 gene			GO:0003674,GO:0005575,GO:0008150	molecular_function|cellular_component|biological_process
1600010M07Rik	54.157010510854036	21.494506929760508	86.81951409194755	4.037884102199862	2.013599502154998	0.002733137688865345	0.008862297664970918	Up	3.3493149900925467	2.7355614163036286	3.3865215210767317	1.5903824272047244	0.08057565335276147	1.2990407380461502	69781	non_coding	RIKEN cDNA 1600010M07 gene			GO:0003674,GO:0005575,GO:0008150	molecular_function|cellular_component|biological_process
1600012H06Rik	1118.6718020677563	1118.549524867169	1118.794079268344	1.0001955397850564	0.0002820767004873688	0.9978675093036125	0.9984637329656854	Up	9.165947228364708	9.025462319856608	9.065129935228619	10.67321739524159	11.418119725326875	12.240135938231836	67912	protein_coding	RIKEN cDNA 1600012H06 gene			GO:0003674,GO:0005576,GO:0006915,GO:0008150	molecular_function|extracellular region|apoptotic process|biological_process			R-MMU-168249,R-MMU-168256,R-MMU-6798695	Innate Immune System|Immune System|Neutrophil degranulation
1600014C10Rik	5099.908659029292	1261.1738571849614	8938.64346087362	7.087418080125696	2.825260154770291	8.239033440487064e-130	1.4860420940292783e-127	Up	54.4820769477511	64.49772054706088	54.69629459323756	11.15226935119504	9.695493589008272	10.05910107560454	72244	protein_coding	RIKEN cDNA 1600014C10 gene			GO:0003674,GO:0005737,GO:0005739,GO:0005783,GO:0005829,GO:0006914,GO:0006915,GO:0006979,GO:0016020,GO:0031966,GO:0051560	molecular_function|cytoplasm|mitochondrion|endoplasmic reticulum|cytosol|autophagy|apoptotic process|response to oxidative stress|membrane|mitochondrial membrane|mitochondrial calcium ion homeostasis
1600015H23Rik	4.4887455168371275	5.622496127088032	3.354994906586228	0.5970298246912618	-0.7441250916059439	0.54052104602606	0.6719425015859962	Down	0.24192988202357044	0.04030582262827774	0.07959772805949583	0.08051245686703733	0.4374844768576216	0.24044744430181145	105243551	non_coding	RIKEN cDNA 1600015H23 gene			GO:0003674,GO:0005575,GO:0008150	molecular_function|cellular_component|biological_process
1600020E01Rik	212.01782355969647	218.24006376400098	205.795583355392	0.9430916066603996	-0.08453018182813861	0.6391909149903439	0.7521468059599147	Down	7.167661233050745	6.167678655576457	6.965327181382487	10.106973440013636	8.600415698833373	8.408952031559386	72012	non_coding	RIKEN cDNA 1600020E01 gene			GO:0003674,GO:0005575,GO:0008150	molecular_function|cellular_component|biological_process
1600023N17Rik	5.039221089541387	7.075308720201456	3.0031334588813188	0.4233199847880095	-1.2401794954963952	0.2605512768038957	0.39934721871893	Down	0.024961019573860443	0.1247561176589549	0.04927478403683075	0.2492052236360679	0.09848135409781958	0.2480806965018689	69788	non_coding	RIKEN cDNA 1600023N17 gene			GO:0003674,GO:0005575,GO:0008150	molecular_function|cellular_component|biological_process
1600029I14Rik	65.52375668704305	74.3981484707429	56.64936490334325	0.7608447551560505	-0.3943259825708408	0.3829614859406125	0.527861074025725	Down	0.9318780640907898	2.445219906115516	1.0060268407519608	1.7735105082100169	2.498964360232172	3.0100457842226764	69797	non_coding	RIKEN cDNA 1600029I14 gene			GO:0003674,GO:0005575,GO:0008150	molecular_function|cellular_component|biological_process
1700001C19Rik	2.5173246571612564	2.0645613344126392	2.9700879799098736	1.4399425388013107	0.5260112417784064	0.7013264528908016	0.798438665173979	Up	0.025414856293385173	0.02540488214145991	0.05017068920113677	0.05074724554043565	0.012533990521540674	0.02525912546200848	75462	protein_coding	RIKEN cDNA 1700001C19 gene			GO:0003674,GO:0005575,GO:0008150	molecular_function|cellular_component|biological_process
1700001G11Rik	3.7864844540766014	5.326187904012696	2.2467810041405074	0.4213480899284742	-1.2469155097682625	0.3134026695620293	0.4567196167813125	Down	0.0979015864998106	0.06524210977962466	0.032210753767266787	0.2606473311804477	0.2575076651896294	0.06486779301527468	69303	non_coding	RIKEN cDNA 1700001G11 gene			GO:0003674,GO:0005575,GO:0008150	molecular_function|cellular_component|biological_process
1700001G17Rik	5.010119087334134	7.077663489824507	2.9425746848437657	0.4175369626253753	-1.2600241764960882	0.2997977594468201	0.4420193263491887	Down	0.05660451682891188	0.0	0.1676118638103219	0.2543070628601134	0.13957987194966556	0.2812883487895207	67503	non_coding	RIKEN cDNA 1700001G17 gene			GO:0003674,GO:0005575,GO:0008150	molecular_function|cellular_component|biological_process
1700001J03Rik	15.636961111994035	4.125325623611983	27.148596600376088	6.57720915824729	2.7174755493613096	0.00028340588061072803	0.0011537852064121962	Up	0.16073179385546302	0.10505262074711802	0.18305521735549896	0.04937569836366712	0.006097617010479247	0.03072055799433463	69282	protein_coding	RIKEN cDNA 1700001J03 gene			GO:0003674,GO:0005575,GO:0008150	molecular_function|cellular_component|biological_process
1700001L05Rik	322.503939053428	215.29896996434627	429.7089081425097	1.995438189836868	0.996705591003073	1.2482167311522978e-06	7.5426940430773454e-06	Up	1.7352212227897466	1.8392829964184392	1.2245559523156018	1.108907202026761	0.9839276517359364	0.9414420674445736	69291	non_coding	RIKEN cDNA 1700001L05 gene			GO:0003674,GO:0005575,GO:0008150	molecular_function|cellular_component|biological_process
1700001L19Rik	139.15680941544622	124.21258136921158	154.10103746168082	1.240096456547029	0.3104523399427841	0.2905458725985548	0.4326490617988653	Up	1.5725442331532078	2.5039546446947765	1.6345710439120358	1.7228240770309404	1.5922604773160742	2.5034196302750544	69315	protein_coding	RIKEN cDNA 1700001L19 gene			GO:0003674,GO:0008150,GO:0036064	molecular_function|biological_process|ciliary basal body
1700001O22Rik	35.72952574200967	44.54687859163899	26.912172892380372	0.6036573742606748	-0.7281981624030787	0.08464263714396761	0.16789728131827275	Down	0.2554905334123814	0.2758214864505375	0.20174241392821035	0.4387307560228159	0.4132856825908497	0.6805190056437945	73598	protein_coding	RIKEN cDNA 1700001O22 gene			GO:0003674,GO:0005575,GO:0008150	molecular_function|cellular_component|biological_process
1700001P01Rik	8.785477648437437	6.774143888797954	10.796811408076923	1.5934042435158828	0.672112322187177	0.4312608499064834	0.5748911461634467	Up	0.3225731760314273	0.3627524036544997	0.4775863683569749	0.40256228433518665	0.0795426321559312	0.4408203145533211	72215	protein_coding	RIKEN cDNA 1700001P01 gene			GO:0003674,GO:0005575,GO:0008150	molecular_function|cellular_component|biological_process
1700003D09Rik	3.513141437363931	4.433024982327208	2.5932578924006577	0.5862476437046049	-0.7704178758478564	0.5735237727655861	0.6996781155738412	Down	0.07245704170036378	0.0	0.053638209837068455	0.03616974304177919	0.12506919267714453	0.10801958620902112	69338	non_coding	RIKEN cDNA 1700003D09 gene			GO:0003674,GO:0005575,GO:0008150	molecular_function|cellular_component|biological_process
1700003E16Rik	182.73885263156518	168.64099450693146	196.83671075619893	1.1673706364960879	0.2232626849018688	0.2274836949903094	0.3609896404162797	Up	1.9269420066735887	2.159291055769744	2.3623052561657203	2.34043820957097	2.348564116650832	2.2688855427191417	71837	protein_coding	RIKEN cDNA 1700003E16 gene			GO:0003674,GO:0005575,GO:0008150	molecular_function|cellular_component|biological_process
1700003F12Rik	2.7749688703452176	4.444416117967095	1.1055216227233409	0.25022527487117036	-1.9987005736104413	0.21043460178512835	0.3404678872188711	Down	0.03250737432874848	0.0	0.06417181176889586	0.06490926755172002	0.3206369668301103	0.09692455119142787	75480	protein_coding	RIKEN cDNA 1700003F12 gene			GO:0003674,GO:0005575,GO:0008150	molecular_function|cellular_component|biological_process
1700007J10Rik	62.540223033849706	62.291105001998005	62.789341065701414	1.0075440034575516	0.010842848364836923	0.9749285205699244	0.9843328190740224	Up	1.4946955087396827	1.313004799786344	0.9835442041410968	2.057524460278059	1.2732548787228448	1.4180122907880006	69320	non_coding	RIKEN cDNA 1700007J10 gene			GO:0003674,GO:0005575,GO:0008150	molecular_function|cellular_component|biological_process
1700007K13Rik	322.51417785161016	319.27876802450857	325.7495876787118	1.0201450534790995	0.028774302252112475	0.8847324661306977	0.9262272257621385	Up	7.9487808004162135	9.88515339444567	9.359267188846387	12.309994151431795	8.673708515391542	12.658780376128206	69327	protein_coding	RIKEN cDNA 1700007K13 gene			GO:0003341,GO:0003674,GO:0005634,GO:0005737,GO:0005856,GO:0006974,GO:0007368,GO:0010468,GO:0035082,GO:0042995,GO:0061966,GO:0071494	cilium movement|molecular_function|nucleus|cytoplasm|cytoskeleton|cellular response to DNA damage stimulus|determination of left/right symmetry|regulation of gene expression|axoneme assembly|cell projection|establishment of left/right asymmetry|cellular response to UV-C
1700007L15Rik	26.408738293980036	25.935361645907623	26.882114942052453	1.0359540372095328	0.05095999553328479	0.9240054374600646	0.9523870525093509	Up	0.6062821139867789	0.976404506400688	0.8311409355610005	0.9415753991839868	0.5315620076605202	1.4729417739291688	100502742	non_coding	RIKEN cDNA 1700007L15 gene
1700008J07Rik	102.1698220527312	106.68802372012587	97.65162038533659	0.9155494162217231	-0.1272903381776945	0.6502360749216528	0.7599316719405442	Down	1.0966426889094738	0.7135721624519434	0.8884049056114123	1.2704547881288752	1.4286275380637643	1.0076646185543021	629159	non_coding	RIKEN cDNA 1700008J07 gene			GO:0003674,GO:0005575,GO:0008150	molecular_function|cellular_component|biological_process
1700008O03Rik	2.3243540833647023	3.537654360100728	1.1110538066286786	0.31498462192339566	-1.666646699342816	0.2967526559609765	0.438882817414722	Down	0.0	0.009592232387507746	0.01894316640317521	0.047902148250411225	0.018930054334592324	0.04768599200493591	69349	protein_coding	RIKEN cDNA 1700008O03 gene			GO:0003674,GO:0005575,GO:0008150	molecular_function|cellular_component|biological_process
1700009J07Rik	1.7455781254544425	2.3718779806524903	1.1192782702563953	0.47218719737664433	-1.082569169228515	0.5562266149429542	0.6853920222717306	Down	0.02752812661974981	0.02751732310727058	0.027171215705210826	0.08245039346558747	0.13576204175410578	0.0	75188	non_coding	RIKEN cDNA 1700009J07 gene			GO:0003674,GO:0005575,GO:0008150	molecular_function|cellular_component|biological_process
1700010I14Rik	80.47715944457383	83.05316162076885	77.90115726837881	0.9374502992671414	-0.09318588961977634	0.7873190426500845	0.8618528221835025	Down	1.0182182042142176	1.1651344509286166	0.5950756666428761	1.1770766856982835	1.506481544473994	1.051925560374698	66931	protein_coding	RIKEN cDNA 1700010I14 gene			GO:0003674,GO:0005575,GO:0008150	molecular_function|cellular_component|biological_process
1700011B04Rik	34.122884823738495	0.29501301656715345	67.95075663090984	214.1506539990447	7.742482272886182	2.975837774443165e-09	2.4840867306415857e-08	Up	3.106260213635966	1.009138373952435	2.9510120662057524	0.03876525701005501	0.0	0.0	100503727	non_coding	RIKEN cDNA 1700011B04 gene			GO:0003674,GO:0005575,GO:0008150	molecular_function|cellular_component|biological_process
1700012B07Rik	2.8431182324503785	2.661121894858669	3.0251145700420903	1.134503820175959	0.18206146695615807	0.918410920824461	0.9488962260420896	Up	0.032954430557238144	0.09882449241668098	0.0	0.0	0.08126162813572539	0.06550500119813593	69324	protein_coding	RIKEN cDNA 1700012B07 gene			GO:0003674,GO:0005575,GO:0008150	molecular_function|cellular_component|biological_process
1700012B09Rik	27.674522897705174	25.948283631449	29.400762163961357	1.133176499225567	0.1803725873066772	0.7882916952907658	0.8624442891534386	Up	1.2068362719547874	0.6214595442453056	1.0468026794801135	0.2920917039827401	0.97393478674646	1.9263754549296288	69325	protein_coding	RIKEN cDNA 1700012B09 gene			GO:0003674,GO:0005737,GO:0005856,GO:0036064,GO:0042995,GO:0060271,GO:0097546	molecular_function|cytoplasm|cytoskeleton|ciliary basal body|cell projection|cilium assembly|ciliary base
1700012D01Rik	31.814307917066337	37.14829961939376	26.48031621473893	0.7126648178296238	-0.4887043903823406	0.2970409050302624	0.4391162328954505	Down	0.9774663434851594	0.7599532370085633	0.8218608583524345	1.5903237523319258	0.8927086774334725	2.0508956112534364	72243	non_coding	RIKEN cDNA 1700012D01 gene			GO:0003674,GO:0005575,GO:0008150	molecular_function|cellular_component|biological_process
1700012D14Rik	7.385184515288974	10.637040558090144	4.133328472487811	0.38753445055354163	-1.3676035278978351	0.13961465847235158	0.2484238276931185	Down	0.20000562583824585	0.19992713290974007	0.03948249786098998	0.31948981294137546	0.5918275333700446	0.5168282109635121	75479	non_coding	RIKEN cDNA 1700012D14 gene			GO:0003674,GO:0005575,GO:0008150	molecular_function|cellular_component|biological_process
1700012I11Rik	3.8800802606093483	5.892901884309789	1.867258636908912	0.3165855528343666	-1.6593326743136632	0.1832050134745867	0.3063293367988198	Down	0.07264881924095666	0.02420676931669424	0.023902301399964097	0.1692388891218571	0.07165727016164736	0.24067886628862745	69334	non_coding	RIKEN cDNA 1700012I11 gene			GO:0003674,GO:0005575,GO:0008150	molecular_function|cellular_component|biological_process
1700013F07Rik	81.03589182376919	82.07516849788266	79.99661514965571	0.9741168075560116	-0.03783331685304032	0.8920362929021439	0.931582499468054	Down	3.3575944437595515	3.3137922279789427	2.391158776706205	3.776469429533602	3.689058291339944	4.266317491463222	75504	protein_coding	RIKEN cDNA 1700013F07 gene			GO:0005737,GO:0005856,GO:0042995	cytoplasm|cytoskeleton|cell projection
1700016A09Rik	1.9904271896622199	3.2493229399273584	0.7315314393970831	0.22721876403652366	-2.1378461153940727	0.2622403083908071	0.4008411372429399	Down	0.0	0.0	0.059483811148653164	0.18050217874861546	0.08916395652449294	0.05989589031709794	74227	non_coding	RIKEN cDNA 1700016A09 gene			GO:0003674,GO:0005575,GO:0008150	molecular_function|cellular_component|biological_process
1700016C15Rik	2.7364770578096174	4.7139093811560455	0.7590447344631913	0.1596582115429436	-2.6469413393634684	0.15155667321928654	0.2646942480335823	Down	0.0	0.04950951440953801	0.0	0.2225186800025992	0.02442647759119148	0.14767638311449838	69428	protein_coding	RIKEN cDNA 1700016C15 gene			GO:0003674,GO:0005575,GO:0008150	molecular_function|cellular_component|biological_process
1700016H13Rik	9.778524539082426	9.453191446608232	10.103857631556624	1.068113998521668	0.09506563234848718	0.9070524242779512	0.9410572654849306	Up	0.1029067800836455	0.2228771868852004	0.13543008127914216	0.0684932148398518	0.2368385939039588	0.23864449823001874	74218	protein_coding	RIKEN cDNA 1700016H13 gene			GO:0003674,GO:0005575,GO:0008150	molecular_function|cellular_component|biological_process
1700016J18Rik	4.214439077281641	3.530972763706944	4.89790539085634	1.383378771126306	0.4681962225832396	0.7146667851757936	0.8091119053598727	Up	0.03320449716984668	0.06638293189058478	0.00819349757656308	0.02486296919417583	0.008187826206747125	0.06600206983144412	75561	non_coding				GO:0003674,GO:0005575,GO:0008150	molecular_function|cellular_component|biological_process
1700016K19Rik	439.9116045145736	396.27838368199656	483.5448253471508	1.2203161723520333	0.28725498482785744	0.02763036359545929	0.06682161798059058	Up	11.5558950814125	11.250969954243939	12.457692631279011	11.591695744374757	12.017933061630984	12.788357884560185	74230	protein_coding	RIKEN cDNA 1700016K19 gene			GO:0005515,GO:0005575,GO:0016598	protein binding|cellular_component|protein arginylation
1700017B05Rik	1230.0716930785366	996.8105461948776	1463.332839962195	1.4679298573521222	0.5537830329849978	2.2020588253278762e-07	1.468596577433094e-06	Up	5.2008396682404685	5.721146222106791	5.137470369668327	4.559783166343805	4.711837568455809	4.514671098112311	74211	protein_coding	RIKEN cDNA 1700017B05 gene			GO:0003674,GO:0005829,GO:0008150	molecular_function|cytosol|biological_process
1700018A04Rik	20.20628561408724	26.543843123550968	13.868728104623516	0.5216329104605477	-0.9388932010461021	0.1108156051812284	0.20756476961205328	Down	0.3171517781149327	0.6692798782645111	0.3130398044692777	0.9499116759774824	0.7646787494654227	1.4359494432814062	71307	non_coding	RIKEN cDNA 1700018A04 gene			GO:0003674,GO:0005575,GO:0008150	molecular_function|cellular_component|biological_process
1700018A23Rik	14.457668180192249	21.864254218396653	7.051082141987847	0.32316611857492483	-1.629652144094115	0.018591537867024343	0.047666919209513735	Down	0.19776975508651687	0.04393158658523198	0.17351609540305812	0.5704079040221893	0.5852114701149035	0.4586351252010098	72231	non_coding				GO:0003674,GO:0005575,GO:0008150	molecular_function|cellular_component|biological_process
1700018F24Rik	3.071866827742537	2.3595743509797926	3.7841593045052817	1.5994975370347109	0.6776187709402737	0.6687206966151203	0.7744554716689815	Up	0.04341795984547252	0.17360368124276315	0.0	0.10836879440256966	0.02141268441126017	0.043151914076597735	69396	protein_coding	RIKEN cDNA 1700018F24 gene			GO:0003674,GO:0005575,GO:0008150	molecular_function|cellular_component|biological_process
1700018L02Rik	12.124264650250636	12.374004813688268	11.874524486813002	0.9600621345820182	-0.05880031576969175	0.9528658598126438	0.9703505184289568	Down	0.383362828290758	0.020169072429867933	0.2389846783117501	0.4028851089417104	0.07960641935092393	0.36096039754049	67329	non_coding	RIKEN cDNA 1700018L02 gene			GO:0003674,GO:0005575,GO:0008150	molecular_function|cellular_component|biological_process
1700019D03Rik	31.495315013962173	31.873062647826213	31.117567380098148	0.9754768438019402	-0.03582046882765911	0.9501992860070152	0.9688560355657034	Down	0.07015067211092378	0.2804925649075685	0.13271219715495866	0.26263821896217565	0.15568474286281705	0.20916246084246795	67080	protein_coding	RIKEN cDNA 1700019D03 gene			GO:0003674,GO:0005886,GO:0008150,GO:0016020,GO:0034237	molecular_function|plasma membrane|biological_process|membrane|protein kinase A regulatory subunit binding
1700020G03Rik	1.372212944194252	2.370435705062246	0.3739901833262583	0.16922916664954032	-2.5629498564867053	0.24284199156575545	0.3784640542832762	Down	0.008982758918404615	0.0	0.0	0.01793637025527715	0.04430078763414947	0.00892771660385162	105243207	non_coding				GO:0003674,GO:0005575,GO:0008150	molecular_function|cellular_component|biological_process
1700020G17Rik	2.3156275328133717	3.5257334429034035	1.1055216227233409	0.314597452684957	-1.6684211056774958	0.3997416534677225	0.5441863428601296	Down	0.041247061853198895	0.0	0.08142456116250064	0.08236028374595293	0.0	0.4099431837276785	75630	non_coding	RIKEN cDNA 1700020G17 gene			GO:0003674,GO:0005575,GO:0008150	molecular_function|cellular_component|biological_process
1700020L24Rik	21.9923297757268	17.974925301693453	26.009734249760147	1.447193969916889	0.5332583017470784	0.5117572646601412	0.6469746857374999	Up	0.8410264422434983	0.1868214174190924	0.5995327483924142	0.8396619457108294	0.09217196372386456	0.487592589002002	66330	protein_coding	RIKEN cDNA 1700020L24 gene			GO:0003674,GO:0005575,GO:0008150	molecular_function|cellular_component|biological_process
1700020N18Rik	11.864395189126911	15.390362666969395	8.33842771128443	0.5407792760377254	-0.8868882297511452	0.4573843244766007	0.5993138270527415	Down	0.09199527506563557	0.9195917118846548	0.0	0.8266141823862553	1.1796157807109944	0.3657262772561373	67086	non_coding	RIKEN cDNA 1700020N18 gene			GO:0003674,GO:0005575,GO:0008150	molecular_function|cellular_component|biological_process
1700021N21Rik	3.405237968112334	5.306143114831342	1.5043328213933282	0.2825163054478561	-1.8235939597138384	0.21910887839490334	0.35064710864734555	Down	0.0	0.08337292813274688	0.027441426690124525	0.055513561419924085	0.13711216150635655	0.3039468246201904	69409	non_coding	RIKEN cDNA 1700021N21 gene			GO:0003674,GO:0005575,GO:0008150	molecular_function|cellular_component|biological_process
1700022N22Rik	14.768114165556483	15.06261851907282	14.473609812040152	0.9622848415689452	-0.055464092063788016	0.9274463297569944	0.954180968037741	Down	0.19656802914415086	0.13099392354190265	0.3071974817296167	0.2943736704201053	0.27467065166344995	0.2604847313269624	69431	non_coding	RIKEN cDNA 1700022N22 gene			GO:0003674,GO:0005575,GO:0008150	molecular_function|cellular_component|biological_process
1700023D09Rik	30.27488261353549	26.886775452300736	33.66298977477025	1.2516207489818296	0.3237974804420841	0.5587627340391643	0.6875535110145069	Up	2.1068547535965685	0.9315123451868632	0.5998669361005482	1.092168980109376	1.3987206813893216	1.1677769597653194	102640359	non_coding	RIKEN cDNA 1700023D09 gene			GO:0003674,GO:0005575,GO:0008150	molecular_function|cellular_component|biological_process
1700024G13Rik	163.47237007421742	169.44067357387473	157.50406657456017	0.9293748262735545	-0.1056675274027954	0.6175865000831269	0.7350851336424256	Down	10.367728813552807	8.27828935911039	7.92457381062679	12.49682797843743	10.600354797865807	12.943080519402027	67085	protein_coding	RIKEN cDNA 1700024G13 gene			GO:0003674,GO:0005575,GO:0008150	molecular_function|cellular_component|biological_process
1700025G04Rik	793.8946099064226	850.9806555782619	736.8085642345834	0.8658352048551534	-0.20783563317126788	0.13334595834547575	0.2399821918845537	Down	1.5688654361348542	1.4347335185269685	1.4479710516606648	2.4477989135814693	2.1414244990203217	1.8877525823284917	69399	protein_coding	RIKEN cDNA 1700025G04 gene			GO:0003674,GO:0005575,GO:0008150	molecular_function|cellular_component|biological_process
1700025N23Rik	13.165593335490026	2.067445885593127	24.263740785386915	11.7359556613204	3.5528634204903407	0.00015324203644492457	0.0006560843551258468	Up	0.7252532161770892	0.5576681445686321	0.5231212105728285	0.1670945889746052	0.02751363773021124	0.0	69986	non_coding	RIKEN cDNA 1700025N23 gene			GO:0003674,GO:0005575,GO:0008150	molecular_function|cellular_component|biological_process
1700028E10Rik	7.060944755474273	8.85283384094891	5.2690556699996405	0.5938743787598132	-0.7517703024250684	0.4852252526645233	0.6235788109342856	Down	0.0740565348946323	0.05552060335550841	0.0	0.0739363842310983	0.08217649414784946	0.11960446824725868	625175	non_coding	RIKEN cDNA 1700028E10 gene			GO:0003674,GO:0005575,GO:0008150	molecular_function|cellular_component|biological_process
1700028I16Rik	2.2188147584466065	2.94436106331056	1.4932684535826537	0.506787538647499	-0.9805470442691036	0.5632982703999656	0.6915848362513645	Down	0.047652855550097205	0.023817077007618655	0.02351751056303285	0.14272662808247527	0.0	0.0947217204825318	70003	non_coding	RIKEN cDNA 1700028I16 gene			GO:0003674,GO:0005575,GO:0008150	molecular_function|cellular_component|biological_process
1700028J19Rik	20.134000048009497	20.068509296533467	20.19949079948553	1.0057243880133377	0.008234998459061012	0.9883412898930524	0.992517518250624	Up	0.23296951602269744	0.5504391130649647	0.3553757151747187	0.3806043415532674	0.4386896682539236	0.6104288653318715	70004	non_coding	RIKEN cDNA 1700028J19 gene			GO:0003674,GO:0005575,GO:0005886,GO:0008150	molecular_function|cellular_component|plasma membrane|biological_process
1700028K03Rik	1.226751390068222	2.073980412904849	0.3795223672315957	0.19339468789766148	-2.3703799270061765	0.36171725240452	0.5071266751429679	Down	0.0	0.007736337533080686	0.0	0.0	0.0381687192135505	0.015383902926723097	76421	protein_coding	RIKEN cDNA 1700028K03 gene			GO:0005515,GO:0005694,GO:0007130,GO:0007131,GO:0051321	protein binding|chromosome|synaptonemal complex assembly|reciprocal meiotic recombination|meiotic cell cycle
1700028P14Rik	68.3152578628599	63.13470077205778	73.49581495366205	1.163205475273086	0.21810596523219614	0.5927467766262448	0.7163011144836162	Up	1.8551673902636925	2.694732141433425	1.1158354320598447	1.7363976872706668	1.6868902911594257	2.736890264633522	67483	protein_coding	RIKEN cDNA 1700028P14 gene			GO:0003674,GO:0005737,GO:0005856,GO:0005886,GO:0008150,GO:0016020,GO:0042995	molecular_function|cytoplasm|cytoskeleton|plasma membrane|biological_process|membrane|cell projection
1700029I15Rik	17.172073920105344	19.80728697441061	14.536860865800087	0.7342645080945046	-0.4456282283117524	0.41823582911145263	0.5622401000785556	Down	0.8985967046589759	0.829148351210285	0.95517273671395	1.5182349009212754	1.9090231717423487	1.1678875866087983	75641	protein_coding	RIKEN cDNA 1700029I15 gene			GO:0003674,GO:0005515,GO:0005575,GO:0005783,GO:0005789,GO:0007342,GO:0008150,GO:0016020,GO:0030674,GO:0035036,GO:0035437	molecular_function|protein binding|cellular_component|endoplasmic reticulum|endoplasmic reticulum membrane|fusion of sperm to egg plasma membrane involved in single fertilization|biological_process|membrane|protein-macromolecule adaptor activity|sperm-egg recognition|maintenance of protein localization in endoplasmic reticulum
1700029J07Rik	180.24943599113206	200.45839668306644	160.04047529919768	0.7979526327465563	-0.3256249856952108	0.13329427919321968	0.23992495179383685	Down	1.3020482863425975	1.5490126935450643	1.058905052873118	2.0963753710772903	1.890239051612231	2.1962735947451173	69479	protein_coding	RIKEN cDNA 1700029J07 gene			GO:0003674,GO:0005737,GO:0005813,GO:0005856,GO:0005881,GO:0008150,GO:0097731	molecular_function|cytoplasm|centrosome|cytoskeleton|cytoplasmic microtubule|biological_process|9+0 non-motile cilium
1700030C12Rik	2.393432891866381	1.7728155815013469	3.0140502022314157	1.697606220263708	0.7635018476089322	0.6723680750690955	0.7774330751942716	Up	0.07438494524893223	0.07435575260915095	0.0	0.0	0.05502727546042247	0.055446860770262514	72246	non_coding	RIKEN cDNA 1700030C12 gene			GO:0003674,GO:0005575,GO:0008150	molecular_function|cellular_component|biological_process
1700030J22Rik	110.58636804320629	98.3818590702927	122.79087701611995	1.2480624322268155	0.3196901044014143	0.1677081114804617	0.2865734698034856	Up	0.6911154421472896	0.8071249202516579	0.7429409918416906	0.7378155416349442	0.8301680858351961	0.6936813949289138	69528	protein_coding	RIKEN cDNA 1700030J22 gene			GO:0003674,GO:0005654,GO:0005829,GO:0008150	molecular_function|nucleoplasm|cytosol|biological_process
1700030K09Rik	329.772470317778	369.6385548649983	289.90638577055773	0.7842217195444398	-0.3506664960765579	0.0210370061186511	0.05300842716762765	Down	2.5956453005058973	2.37682950426633	2.3562845523154365	3.7074531342869483	3.7468892297789402	4.321535843822015	72254	protein_coding	RIKEN cDNA 1700030K09 gene			GO:0003674,GO:0005575,GO:0008150	molecular_function|cellular_component|biological_process
1700034E13Rik	2.1037497547263917	2.3566897997993053	1.8508097096534784	0.7869303162527601	-0.34569220610197315	0.8189183369866613	0.8838472685509187	Down	0.05274781494853528	0.0527271138785017	0.1561917682676899	0.1579867078145638	0.052027885183753744	0.20969840006195714	78414	protein_coding	RIKEN cDNA 1700034E13 gene			GO:0003674,GO:0005575,GO:0008150	molecular_function|cellular_component|biological_process
1700034H15Rik	34.57176604764482	43.111226236526434	26.032305858763234	0.6043628223819724	-0.7265131796110359	0.09232314701605623	0.18010814996343336	Down	0.09805869587750404	0.12108379177463352	0.18218792227097805	0.22459320842689368	0.2901610185385551	0.32103757808660016	98736	non_coding	RIKEN cDNA 1700034H15 gene			GO:0003674,GO:0005575,GO:0008150	molecular_function|cellular_component|biological_process
1700034P13Rik	5.353248186334866	4.7280379988943615	5.978458373775374	1.2642219997541295	0.3382498257159741	0.7641377627933454	0.8458192874467317	Up	0.20209403799559286	0.033669120910368555	0.03324563742244002	0.05044153924199929	0.1162791891757388	0.10042784822244334	73331	non_coding	RIKEN cDNA 1700034P13 gene			GO:0003674,GO:0005575,GO:0008150	molecular_function|cellular_component|biological_process
1700037C18Rik	42.570279290820345	40.77093124977724	44.36962733186345	1.088515590863085	0.1223620714671135	0.7254941509947062	0.8173390967734124	Up	0.8945010040907946	0.8712230320526179	0.9508191690899118	1.1449355762313422	1.108521203646195	0.8890199034531879	73261	protein_coding	RIKEN cDNA 1700037C18 gene			GO:0003674,GO:0005575,GO:0008150	molecular_function|cellular_component|biological_process
1700037H04Rik	462.87645201846414	502.00892869089415	423.7439753460342	0.8441965955462533	-0.2443490836425079	0.12442707815547625	0.22730614992030884	Down	5.212148745016078	4.565554366692688	5.423014886394097	8.824818657221194	6.9430143331067145	6.91584875570058	67326	protein_coding	RIKEN cDNA 1700037H04 gene			GO:0005575,GO:0008157,GO:0030511,GO:1901224	cellular_component|protein phosphatase 1 binding|positive regulation of transforming growth factor beta receptor signaling pathway|positive regulation of NIK/NF-kappaB signaling
1700040D17Rik	1.4105241427622783	2.07306791887204	0.7479803666525165	0.36061935899431063	-1.471451248379391	0.4932883751653752	0.6302921231319257	Down	0.048385976404714086	0.0	0.0	0.0483074741202224	0.09545115858711743	0.024044744430181144	76602	non_coding	RIKEN cDNA 1700040D17 gene			GO:0003674,GO:0005575,GO:0008150	molecular_function|cellular_component|biological_process
1700047M11Rik	11.74339877576254	2.660739182383295	20.826058369141787	7.834726873928033	2.9698829818455583	0.0005368448698537917	0.002056276681061139	Up	0.9169354129173224	0.3666302233242757	0.7602395251396744	0.18308955205915195	0.1085304718629032	0.036452673771703185	67330	non_coding	RIKEN cDNA 1700047M11 gene			GO:0003674,GO:0005575,GO:0008150	molecular_function|cellular_component|biological_process
1700048O20Rik	93.59396737647896	115.81791483514988	71.37001991780807	0.6160777413851346	-0.6988156822235357	0.05310824337905443	0.11505607941928947	Down	0.7896758919730394	1.0207318717550855	0.7794374929462318	2.555486293286224	1.6518008937316102	1.0960656227264391	69430	non_coding	RIKEN cDNA 1700048O20 gene			GO:0003674,GO:0005575,GO:0008150	molecular_function|cellular_component|biological_process
1700052K11Rik	382.5474266096575	452.55199961046975	312.54285360884535	0.6904964127731199	-0.5342941753900948	0.00042030155499690877	0.0016496039853298144	Down	2.8767006352960087	3.125621373659318	2.685087900306903	5.036464410346965	5.695436985455011	5.117327215596465	73431	non_coding	RIKEN cDNA 1700052K11 gene			GO:0003674,GO:0005575,GO:0008150	molecular_function|cellular_component|biological_process
1700055D16Rik	17.17881631782496	9.477945775035687	24.87968686061423	2.6283883047535603	1.3941784278517682	0.051917187815348737	0.112905491555373	Up	0.3036831062682994	0.12367419156034795	0.32194914773460803	0.08983419416187982	0.210786197326938	0.05589301342733212	105242798	non_coding	RIKEN cDNA 1700055D16 gene			GO:0003674,GO:0005575,GO:0008150	molecular_function|cellular_component|biological_process
1700055D18Rik	16.048472164932953	11.237545232831529	20.859399097034387	1.8575655739437005	0.8934131402570473	0.13174970462875546	0.23773789934841344	Up	0.22843703516622474	0.3099000214532172	0.3704236683235681	0.1954854983853357	0.27360189426398124	0.14595253428436805	73405	non_coding	RIKEN cDNA 1700055D18 gene			GO:0003674,GO:0005575,GO:0008150	molecular_function|cellular_component|biological_process
1700056E22Rik	7.263399200581785	10.074506335481717	4.452292065681854	0.44276951920436664	-1.1753721862419189	0.2728424418554573	0.4125825412023425	Down	0.1561160769211044	0.026009134767368467	0.1284099852872942	0.1039085275802095	0.5902770717176445	0.18101937895731	73363	protein_coding	RIKEN cDNA 1700056E22 gene			GO:0003674,GO:0005575,GO:0008150	molecular_function|cellular_component|biological_process
1700060C20Rik	1.5977991487388876	0.5885837575440632	2.607014539933712	4.423413707869939	2.145160179243241	0.2585192069327165	0.3968046880364567	Up	0.16971809598955362	0.04241287237781671	0.08375882345552342	0.04236068556916636	0.0	0.04216953491971062	73399	non_coding	RIKEN cDNA 1700060C20 gene			GO:0003674,GO:0005575,GO:0008150	molecular_function|cellular_component|biological_process
1700060J05Rik	1.5535124680374366	2.3590445694223576	0.7479803666525165	0.3166660967941726	-1.658965678437441	0.4155534329988321	0.5596769717987471	Down	0.024487306793626595	0.0	0.0	0.02444757814356754	0.02415309122399079	0.04867451913846889	73391	non_coding				GO:0003674,GO:0005575,GO:0008150	molecular_function|cellular_component|biological_process
1700063O14Rik	1.5163337295941486	2.6531450919567026	0.3795223672315957	0.15108851426607378	-2.726534103750609	0.1992733083104892	0.32653472592311744	Down	0.0	0.051119579918791284	0.0	0.25528339982231346	0.050441669172053935	0.1524788671182219	73452	non_coding	RIKEN cDNA 1700063O14 gene			GO:0003674,GO:0005575,GO:0008150	molecular_function|cellular_component|biological_process
1700066B19Rik	126.86683150270628	19.183764384996127	234.5498986204164	12.223116165124402	3.611540228068418	1.1673180952030467e-31	3.530088748682147e-30	Up	2.2208998902020407	1.764637871568626	1.9579059416460216	0.29374442958053004	0.14042230044879594	0.17922450016611824	73449	protein_coding	RIKEN cDNA 1700066B19 gene			GO:0003674,GO:0005575,GO:0008150,GO:0016020	molecular_function|cellular_component|biological_process|membrane
1700066M21Rik	171.69799392056714	221.6882084631953	121.70777937793909	0.548864994837233	-0.8654767639281989	0.00013990522983960848	0.0006029924360977022	Down	0.6438026970600458	0.9578419116232668	0.8275700712023273	1.7787958932218757	1.6982979123801318	2.1055784530469843	73467	protein_coding	RIKEN cDNA 1700066M21 gene			GO:0003674,GO:0005739,GO:0006119,GO:0070469	molecular_function|mitochondrion|oxidative phosphorylation|respirasome
1700067K01Rik	2.991299658001508	2.65497008002232	3.3276292359806985	1.2557656440235425	0.3285672478662828	0.8101963224294978	0.8788203067702292	Up	0.01104993751886312	0.022091201862139045	0.06544002939278708	0.011032009900094706	0.032697366577932194	0.05491114230871408	73453	protein_coding	RIKEN cDNA 1700067K01 gene			GO:0001701,GO:0003674,GO:0005575	in utero embryonic development|molecular_function|cellular_component
1700071M16Rik	4.639287157344984	0.0	9.278574314689964	56.96479009169306	5.831998560555606	0.0008271031421952674	0.0030323612659685297	Up	0.13062667751432394	0.02008852501601063	0.09917927777381268	0.0	0.0	0.0	73504	non_coding	RIKEN cDNA 1700071M16 gene			GO:0003674,GO:0005575,GO:0008150	molecular_function|cellular_component|biological_process
1700082M22Rik	3.2187823104063464	3.8359346403237424	2.6016299804889527	0.6788395992831046	-0.5588573696900068	0.6826206776816552	0.7856438189293025	Down	0.0	0.020332120711435173	0.02676851646948283	0.020307103106318232	0.026749987855187857	0.04043093647112109	105243269	non_coding				GO:0003674,GO:0005575,GO:0008150	molecular_function|cellular_component|biological_process
1700084E18Rik	11.799791196650018	12.376889364868756	11.222693028431282	0.9061769852571273	-0.1421352445977995	0.8834645226213819	0.925373417810916	Down	1.2724955633791477	0.28909003816144035	0.17127235279008754	1.270431043529527	0.228205068805982	0.9197805685476188	67350	non_coding	RIKEN cDNA 1700084E18 gene			GO:0003674,GO:0005575,GO:0008150	molecular_function|cellular_component|biological_process
1700086O06Rik	33.234813665079656	42.23893202374386	24.230695306415466	0.5737967630560649	-0.8013882653937772	0.0602500894984005	0.12748633685526226	Down	0.3518068921399201	0.22142111156953406	0.27007991416147936	0.7545072084235668	0.5911941256871697	0.5050517007188748	73516	non_coding	RIKEN cDNA 1700086O06 gene			GO:0003674,GO:0005575,GO:0008150	molecular_function|cellular_component|biological_process
1700086P04Rik	8.6710120556284	9.135925940318735	8.206098170938068	0.8978794132776284	-0.15540639329294792	0.8547709220376261	0.9075740520057106	Down	0.03779431722449332	0.017172493049327674	0.02034780102790881	0.02058163583983257	0.023722669483620614	0.06146628645814434	67349	non_coding				GO:0003674,GO:0005575,GO:0008150	molecular_function|cellular_component|biological_process
1700088E04Rik	424.7830693363382	379.9537674466349	469.6123712260417	1.2357624826116511	0.305401479417983	0.03350648250774959	0.07861375762358297	Up	8.110411283075885	7.849271058124031	7.131956434130824	7.581973080964429	7.34519391794199	8.628628286945004	27660	protein_coding	RIKEN cDNA 1700088E04 gene			GO:0003674,GO:0005575,GO:0008150	molecular_function|cellular_component|biological_process
1700094D03Rik	860.5826242128995	967.6055644311804	753.5596839946188	0.7786872537316696	-0.3608840837840934	0.014193116233226685	0.03760691776330172	Down	4.975050799214039	6.1796861123482465	5.232550810523745	8.590431216322207	7.964061011450252	9.994507837183107	73545	protein_coding	RIKEN cDNA 1700094D03 gene			GO:0003674,GO:0005575,GO:0005737,GO:0005856,GO:0008150,GO:0042995	molecular_function|cellular_component|cytoplasm|cytoskeleton|biological_process|cell projection
1700094J05Rik	5.102432278784845	2.3561600182418703	7.848704539327822	3.32723100207872	1.7343220327324118	0.1486875622406662	0.2607992927554381	Up	0.17665491886976858	0.2018121028689694	0.1494553128659741	0.0	0.049783954328285925	0.1504906772761588	67523	non_coding	RIKEN cDNA 1700094J05 gene			GO:0003674,GO:0005575,GO:0008150	molecular_function|cellular_component|biological_process
1700094M23Rik	1.7486241317205913	0.8873938193245129	2.6098544441166696	2.9431733145382974	1.5573725007094061	0.38052642163499534	0.5256796993399808	Up	0.004251555885510532	0.012749662041253114	0.012589299334857735	0.008489316168474365	0.004193528427281265	0.0	73579	non_coding				GO:0003674,GO:0005575,GO:0008150	molecular_function|cellular_component|biological_process
1700095J03Rik	9.186836240076461	1.1771675150881264	17.196504965064793	14.575409383356693	3.865464500237255	0.0007524020166462028	0.002789369267438051	Up	0.06931324443650502	0.33257300257911154	0.23260955902345226	0.027680315749328537	0.0	0.027555409594918336	74293	non_coding	RIKEN cDNA 1700095J03 gene			GO:0003674,GO:0005575,GO:0008150	molecular_function|cellular_component|biological_process
1700096K18Rik	64.22238022124155	61.923889631607416	66.5208708108757	1.0737543186539444	0.10266393391377332	0.7980833910710464	0.8693024147000004	Up	1.3891350023713638	0.9546555090424376	0.7369793786378164	1.0574969489947923	0.839232408833593	1.7257787582738708	73571	non_coding	RIKEN cDNA 1700096K18 gene			GO:0003674,GO:0005575,GO:0008150	molecular_function|cellular_component|biological_process
1700097N02Rik	31.969939891449666	50.9046594587702	13.035220324129135	0.2562124572929765	-1.9645874722995933	0.0021734926510101568	0.007228634350190347	Down	0.4466397821973608	0.2381143982962869	0.35267916432515073	2.1998480522439743	2.3495669806059682	0.5326835689147823	67522	non_coding	RIKEN cDNA 1700097N02 gene			GO:0003674,GO:0005575,GO:0008150	molecular_function|cellular_component|biological_process
1700101I11Rik	4.683022676943142	4.1300351628580865	5.236010191028195	1.2666474497406357	0.34101503017123	0.7549228024388417	0.8390754075415153	Up	0.2171106132061955	0.07234180245458861	0.04762126779398408	0.14450557934333064	0.07138245800378869	0.11987792045727895	100504641	non_coding	RIKEN cDNA 1700101I11 gene			GO:0003674,GO:0005575,GO:0008150	molecular_function|cellular_component|biological_process
1700102H20Rik	3.580784256630844	2.6569421371699984	4.50462637609169	1.6925465418615835	0.7591955057587365	0.5254043730546409	0.6581381775900985	Up	0.17876168902629716	0.26803730003600684	0.08822199344427245	0.22308957853033434	0.08816092800231096	0.08883315881843122	68230	non_coding	RIKEN cDNA 1700102H20 gene			GO:0003674,GO:0005575,GO:0008150	molecular_function|cellular_component|biological_process
1700102P08Rik	23.04065790385745	22.449806355678174	23.631509452036738	1.0541578158402545	0.07609086610842139	0.9112810789893931	0.9440404654699864	Up	0.1561968405408256	0.11710165539596885	0.5524485875044987	0.2209198506067077	0.3851624609309447	0.3751626963343318	112418	protein_coding	RIKEN cDNA 1700102P08 gene			GO:0003674,GO:0005575,GO:0007283,GO:0030154	molecular_function|cellular_component|spermatogenesis|cell differentiation
1700105F02Rik	6.483184346669519	8.888066810983442	4.0783018823555945	0.45953749927917176	-1.1217455014542344	0.4001126625074511	0.5445464002667892	Down	0.037812906117299865	0.007559613261209892	0.037322649766400214	0.10570436176592096	0.11934981055678046	0.0	102640957	non_coding				GO:0003674,GO:0005575,GO:0008150	molecular_function|cellular_component|biological_process
1700105P06Rik	1.4179548492742635	2.0768649640853365	0.7590447344631913	0.36380750945684803	-1.4587527725017528	0.5593651810587176	0.6880433552071579	Down	0.0	0.08998509237941077	0.0	0.08987437045622773	0.2219794385746917	0.0	654802	non_coding	RIKEN cDNA 1700105P06 gene			GO:0003674,GO:0005575,GO:0008150	molecular_function|cellular_component|biological_process
1700108F19Rik	2.206838174292381	2.9423890061628803	1.4712873424218829	0.5020084658870587	-0.99421640085018	0.5622496094797038	0.6906324275282919	Down	0.028986990472870188	0.0	0.0858334947738342	0.05787992290902224	0.028591360867108912	0.20166559844668056	73272	non_coding	RIKEN cDNA 1700108F19 gene			GO:0003674,GO:0005575,GO:0008150	molecular_function|cellular_component|biological_process
1700109H08Rik	10.98667553918315	3.8368471343565513	18.13650394400975	4.729715114621007	2.2417532881944315	0.025339485307902226	0.06212925630597557	Up	0.7389858214538152	0.10552797197221807	0.8683388515581362	0.03513270845107083	0.17354756106748626	0.24481921601638984	77036	protein_coding	RIKEN cDNA 1700109H08 gene			GO:0003674,GO:0005509,GO:0005575,GO:0008150	molecular_function|calcium ion binding|cellular_component|biological_process
1700110C19Rik	6.857404600826656	8.849949289768421	4.864859911884894	0.5489516178864869	-0.8652490926716405	0.3317730513862315	0.4753633173312478	Down	0.17424312832722524	0.17417474598369329	0.10319040645940178	0.20875251974389733	0.3093569405732061	0.5195263339485122	76634	non_coding	RIKEN cDNA 1700110C19 gene			GO:0003674,GO:0005575,GO:0008150	molecular_function|cellular_component|biological_process
1700110K17Rik	1.742090895706652	2.370435705062246	1.113746086351058	0.47099297839091053	-1.086222542726845	0.5469520593814603	0.6775604679931857	Down	0.07107544556624668	0.0	0.035076964907574434	0.0709601314760329	0.1752634267842552	0.03531996356975761	73558	non_coding	RIKEN cDNA 1700110K17 gene			GO:0003674,GO:0005575,GO:0008150	molecular_function|cellular_component|biological_process
1700112J16Rik	2.9473337410060503	3.2572997428293244	2.6373677391827783	0.8079016114435434	-0.30774848671888505	0.8302788096496281	0.891109458810548	Down	0.010104701899779649	0.05050368136555283	0.009973691226732006	0.010088307848399859	0.06976751350544327	0.030128354466732996	76628	non_coding	RIKEN cDNA 1700112J16 gene			GO:0003674,GO:0005575,GO:0008150	molecular_function|cellular_component|biological_process
1700113A16Rik	41.39273060650597	53.13378057121893	29.651680641793018	0.5586193058620367	-0.8400626609219796	0.12648988706062114	0.230220939590198	Down	0.2303625326287507	0.5884732109471436	1.2126709821149635	1.4565956591285776	1.3885570374321257	1.7298518068183215	76642	non_coding	RIKEN cDNA 1700113A16 gene			GO:0003674,GO:0005575,GO:0008150	molecular_function|cellular_component|biological_process
1700120B22Rik	3.0649243441454272	0.8883063133573216	5.241542374933531	5.904659889596532	2.5618539622941165	0.09333400103884253	0.18174668931806995	Up	0.1547161121011611	0.07732769660275267	0.038177542128459176	0.0	0.038151116422214505	0.019221010151720515	641387	non_coding	RIKEN cDNA 1700120B22 gene			GO:0003674,GO:0005575,GO:0008150	molecular_function|cellular_component|biological_process
1700120C14Rik	6.854409879801389	4.724388022763125	8.984431736839651	1.9003930324033003	0.9262978223772684	0.3480979246033264	0.4925350444472506	Up	0.6484718487229723	0.5833956182484736	0.3200321025072512	0.7121617318754436	0.19188634973698868	0.12889966086282675	73600	non_coding	RIKEN cDNA 1700120C14 gene			GO:0003674,GO:0005575,GO:0008150	molecular_function|cellular_component|biological_process
1700120K04Rik	1.5185420676663026	2.6630939520063475	0.3739901833262583	0.1506023396926924	-2.7311839116183942	0.1966026307833239	0.3233650663128095	Down	0.0463364783249564	0.0	0.0	0.18504520473308028	0.18281621534180872	0.04605254918487733	68232	non_coding	RIKEN cDNA 1700120K04 gene			GO:0003674,GO:0005575,GO:0008150	molecular_function|cellular_component|biological_process
1700123J17Rik	4.5044787516311136	0.0	9.008957503262224	55.26413828645797	5.788271692901173	0.0067347814123246315	0.019626272260584224	Up	0.2452045149692062	0.08170276119126793	0.0	0.0	0.0	0.0	76728	non_coding	RIKEN cDNA 1700123J17 gene			GO:0003674,GO:0005575,GO:0008150	molecular_function|cellular_component|biological_process
1700123M08Rik	39.369900125549	55.12475577098871	23.615044480109315	0.4278356504483078	-1.224871391295015	0.01680884814053752	0.04364467111658078	Down	0.3776466451099636	0.7549968726467635	0.3494534402612012	1.4138772913235824	0.8613885043227671	2.111245852406149	100503636	non_coding	RIKEN cDNA 1700123M08 gene			GO:0009611	response to wounding
1700123O20Rik	1182.5658236157656	1082.7700900541804	1282.3615571773512	1.1843224165323272	0.2440618895911577	0.013195678049501464	0.03531141770803802	Up	15.78032753480448	14.603709669703727	15.155474771213827	15.807860912529677	15.656816695162394	16.979582190527072	58248	protein_coding	RIKEN cDNA 1700123O20 gene			GO:0003674,GO:0005739,GO:0005829,GO:0008150	molecular_function|mitochondrion|cytosol|biological_process
1810006J02Rik	5.305520115792834	6.5080649583469246	4.102975273238745	0.6306449513071374	-0.6651000883348782	0.5521656991329543	0.6820532767631656	Down	0.11931574501695945	0.014908614890364737	0.02944219461121837	0.11912216499118268	0.14710907666064335	0.0592923158444301	69030	non_coding	RIKEN cDNA 1810006J02 gene			GO:0003674,GO:0005575,GO:0008150	molecular_function|cellular_component|biological_process
1810008I18Rik	21.541216176111504	23.30956129539474	19.772871056828283	0.8481290294134353	-0.23764433017639036	0.6843734467135155	0.7864065982400299	Down	0.6589709167499157	0.4491220235722377	0.4730379267535752	0.388760148872266	0.7681545619629927	1.1907873432089708	100503969	non_coding	RIKEN cDNA 1810008I18 gene			GO:0003674,GO:0005575,GO:0008150	molecular_function|cellular_component|biological_process
1810009A15Rik	3.0540222724422192	5.010747385788816	1.0972971590956244	0.2207965462101505	-2.1792104898204614	0.18355710960122865	0.3068043331999354	Down	0.0	0.0	0.11391968419524172	0.2304576747019784	0.11384083134243365	0.30589032669588245	66276	protein_coding	RIKEN cDNA 1810009A15 gene			GO:0003674,GO:0005575,GO:0008150	molecular_function|cellular_component|biological_process
1810010H24Rik	963.1778464080563	1178.817720706869	747.5379721092444	0.6341630125647988	-0.6570743599014001	7.436130770191789e-05	0.0003383272020014512	Down	5.463636270411143	4.3206143280265135	4.913115604473042	7.87339727451983	10.211625851070137	11.087181540589233	69066	protein_coding	RIKEN cDNA 1810010H24 gene			GO:0003674,GO:0005575,GO:0008150	molecular_function|cellular_component|biological_process
1810012K16Rik	2.936100618145712	3.2596545124523773	2.6125467238390487	0.8018528291700272	-0.3185906239304296	0.8332595583018225	0.893217104656679	Down	0.13926590994714755	0.09280750302599744	0.09164018876222398	0.0	0.36630702926421455	0.13841255096340438	69108	non_coding	RIKEN cDNA 1810012K16 gene			GO:0003674,GO:0005575,GO:0008150	molecular_function|cellular_component|biological_process
1810013L24Rik	2413.5410008206572	1972.6254974065728	2854.4565042347413	1.4470496727163435	0.533114445955018	3.3214929089774603e-06	1.8884739165283893e-05	Up	15.594203981195287	14.983081116286195	16.48317724151633	12.183823222388543	13.523418933844914	15.253126535434502	69053	protein_coding	RIKEN cDNA 1810013L24 gene			GO:0003674,GO:0005575,GO:0005634,GO:0005737,GO:0080135,GO:1901797	molecular_function|cellular_component|nucleus|cytoplasm|regulation of cellular response to stress|negative regulation of signal transduction by p53 class mediator
1810019D21Rik	315.758138922131	338.29109384386584	293.2251840003964	0.8666639851310153	-0.20645534128762386	0.2995788408137033	0.4418011507722019	Down	4.5830068725776565	4.03146326441528	3.3323755586875263	6.42105175130485	6.132751427862033	4.813036638580521	69771	non_coding	RIKEN cDNA 1810019D21 gene			GO:0003674,GO:0005575,GO:0008150	molecular_function|cellular_component|biological_process
1810019N24Rik	7.326205454302473	12.39740544083673	2.2550054677682243	0.18139631301265532	-2.462782962352876	0.05191242301562378	0.112905491555373	Down	0.06603860296706385	0.033006342939692006	0.0	0.03296573037075544	0.27683341270017003	0.37739520129260695	69086	non_coding	RIKEN cDNA 1810019N24 gene			GO:0003674,GO:0005575,GO:0008150	molecular_function|cellular_component|biological_process
1810020O05Rik	175.74555508826617	216.37367741775628	135.11743275877623	0.6243951531072496	-0.6794687565069584	0.02435415276296082	0.06000949603343623	Down	0.2856559536146764	0.4759064115107099	0.4213080843133434	0.5474384774370499	0.8064084571225347	1.034460569456103	613264	protein_coding	Riken cDNA 1810020O05 gene			GO:0003674,GO:0005575,GO:0008150	molecular_function|cellular_component|biological_process
1810021B22Rik	27.767486826645627	27.14896876322721	28.386004890064047	1.0452057390064322	0.06378695132949652	0.9071439465610741	0.9410572654849306	Up	1.269576995573232	0.8845094286866088	0.7594645613016114	1.9204806225164868	0.6830449880546019	0.9176709800876474	69120	non_coding	RIKEN cDNA 1810021B22 gene			GO:0003674,GO:0005575,GO:0008150	molecular_function|cellular_component|biological_process
1810024B03Rik	32.795710187871386	38.3960216488622	27.195398726880587	0.7086057941394761	-0.4969448327304409	0.2132898565005112	0.3435990002268559	Down	0.33387351022361106	0.28034368350368977	0.35590831272462464	0.4933311051343306	0.6191152642964837	0.6105629371230711	329509	protein_coding	RIKEN cDNA 1810024B03 gene			GO:0004674,GO:0005634,GO:0005737,GO:0005829,GO:0006468,GO:0035556,GO:0045719	protein serine/threonine kinase activity|nucleus|cytoplasm|cytosol|protein phosphorylation|intracellular signal transduction|negative regulation of glycogen biosynthetic process
1810030O07Rik	1588.2807849420938	1772.5275442588822	1404.0340256253064	0.7920729227713589	-0.33629483569667384	0.00035706667806836026	0.0014227029514120206	Down	9.03094799653856	8.984484257672614	8.793783130668531	13.753066437526345	13.841503901373065	15.056550886530495	69155	protein_coding	RIKEN cDNA 1810030O07 gene			GO:0003674,GO:0005575,GO:0008150	molecular_function|cellular_component|biological_process
1810034E14Rik	59.96830776912615	86.5068982737017	33.429717264550646	0.3869523053610218	-1.3697723400410518	0.00013187892076746533	0.0005718149985884454	Down	0.4468050207405341	0.2512291896563905	0.5512650644741997	1.366120355808287	1.2670320274161206	1.4293413004223112	66503	non_coding	RIKEN cDNA 1810034E14 gene			GO:0003674,GO:0005575,GO:0008150	molecular_function|cellular_component|biological_process
1810037I17Rik	2517.5256355144743	2177.133290561343	2857.9179804676064	1.3126442894171666	0.3924760164436098	0.0005215999837186689	0.0020047262692353177	Up	69.91376984117213	67.51555665831835	59.08369719353954	67.63838302636385	61.20414351126008	59.87732627322404	67704	protein_coding	RIKEN cDNA 1810037I17 gene			GO:0005515,GO:0005789,GO:0016020,GO:1901877,GO:1901895	protein binding|endoplasmic reticulum membrane|membrane|negative regulation of calcium ion binding|negative regulation of ATPase-coupled calcium transmembrane transporter activity
1810041H14Rik	31.470072461487874	41.302412260039794	21.637732662935967	0.5237752756688745	-0.9329801346867642	0.04188764445081621	0.09474167563110064	Down	0.42812722577993095	0.7571585947134059	0.7151293264402869	1.4138156038326868	1.2018850073404057	1.9638639429886169	78312	non_coding	RIKEN cDNA 1810041H14 gene			GO:0003674,GO:0005575,GO:0008150	molecular_function|cellular_component|biological_process
1810044D09Rik	21.438179882808203	22.726510996818337	20.149848768798076	0.8864037869020825	-0.17396404999260712	0.7213734802390827	0.8142503319641851	Down	0.7765650534089915	1.0350137168742926	0.970895744725702	1.4989232710554603	1.07235252239848	1.3892519004104662	69798	non_coding	RIKEN cDNA 1810044D09 gene			GO:0003674,GO:0005575,GO:0008150	molecular_function|cellular_component|biological_process
1810046K07Rik	2.8864700956202562	0.8859515437342691	4.886988647506243	5.508606498263377	2.461687409121887	0.1085908875907818	0.20445936436027431	Up	0.0172925826326126	0.15557216486625966	0.0512051364011602	0.017264526833344087	0.017056564421065658	0.0171866214483769	69809	protein_coding	RIKEN cDNA 1810046K07 gene			GO:0003674,GO:0003713,GO:0005575,GO:0005634,GO:0008150,GO:0043565	molecular_function|transcription coactivator activity|cellular_component|nucleus|biological_process|sequence-specific DNA binding
1810055G02Rik	725.680314139075	586.7430498352787	864.6175784428714	1.4736005817073368	0.5593455360492995	0.00012672442483866153	0.0005512403329383722	Up	8.836200929146596	8.041422898245779	7.803014014975269	7.689761186484383	7.42830785194982	5.975200775745015	72056	protein_coding	RIKEN cDNA 1810055G02 gene			GO:0003674,GO:0005654,GO:0005794,GO:0005886,GO:0008150,GO:0016020,GO:0043231	molecular_function|nucleoplasm|Golgi apparatus|plasma membrane|biological_process|membrane|intracellular membrane-bounded organelle
1810058I24Rik	1281.940162038762	1401.7622029131892	1162.1181211643354	0.8289635710511554	-0.27061939125875445	0.021805821419495563	0.05465931238307853	Down	44.40368321508927	44.09669131442155	39.784201290368536	70.31915607789742	58.410457341978464	66.42360648837541	67705	protein_coding	RIKEN cDNA 1810058I24 gene			GO:0002376,GO:0003674,GO:0005515,GO:0005739,GO:0005741,GO:0005743,GO:0005746,GO:0005758,GO:0016020,GO:0032731,GO:0033617,GO:0034551,GO:0045087,GO:0097250,GO:1900227	immune system process|molecular_function|protein binding|mitochondrion|mitochondrial outer membrane|mitochondrial inner membrane|mitochondrial respirasome|mitochondrial intermembrane space|membrane|positive regulation of interleukin-1 beta production|mitochondrial cytochrome c oxidase assembly|mitochondrial respiratory chain complex III assembly|innate immune response|mitochondrial respirasome as…
1810062G17Rik	23.10833454053122	28.954368406975924	17.26230067408653	0.5952877381936531	-0.7483409170162113	0.18522928460926985	0.3089510053574725	Down	0.3590441278769124	0.6625905594743001	0.2453462353359652	1.1305327642625045	0.8989801763748273	0.6587890460782891	72282	protein_coding	RIKEN cDNA 1810062G17 gene			GO:0003674,GO:0005575,GO:0008150	molecular_function|cellular_component|biological_process
1810062O18Rik	12.051700669190836	13.287301098866358	10.816100239515317	0.814017167947177	-0.2968688730603756	0.6500908257935785	0.7598498392556894	Down	0.2345205780468166	0.3683877050872149	0.3637541980029157	0.367934423392373	0.5287307852495453	0.5993576774074448	75602	non_coding	RIKEN cDNA 1810062O18 gene			GO:0003674,GO:0005575,GO:0008150	molecular_function|cellular_component|biological_process
1810063I02Rik	1.5490904207580722	2.3528927545860094	0.7452880869301372	0.31669093689312344	-1.6588525141851036	0.4397016666378227	0.5832340884499813	Down	0.0	0.0917913624819172	0.09063682903125073	0.2750352541151348	0.0	0.4563236169231458	69854	non_coding	RIKEN cDNA 1810063I02 gene			GO:0003674,GO:0005575,GO:0008150	molecular_function|cellular_component|biological_process
1810064F22Rik	41.95101143643332	47.20464464853056	36.6973782243361	0.7780143755005908	-0.3621312825141879	0.5058174612850855	0.6414726935413405	Down	0.15301907394714098	0.2949923977590023	0.6257169795676092	0.7311174623581878	0.3881072303976626	0.6191887271160461	69862	non_coding	RIKEN cDNA 1810064F22 gene			GO:0003674,GO:0005575,GO:0008150	molecular_function|cellular_component|biological_process
1810073O08Rik	10.597332734602348	5.320948583209153	15.873716885995544	2.986681426007583	1.5785433609731074	0.13643247424090008	0.2440208531455347	Up	0.013534538854465478	0.13529227175925396	0.42748989615169786	0.09458806121442148	0.09344868672864644	0.05380642110250326	72285	non_coding	RIKEN cDNA 1810073O08 gene			GO:0003674,GO:0005575,GO:0008150	molecular_function|cellular_component|biological_process
2010001A14Rik	96.4990888842808	104.53930903515202	88.45886873340963	0.8460332074123896	-0.24121380361193884	0.3354254502496579	0.4795875599992442	Down	2.4699647641149856	2.765274867648961	2.535458521015564	4.504482272676236	3.5731716434444487	3.502224031663034	76516	non_coding	RIKEN cDNA 2010001A14 gene			GO:0003674,GO:0005575,GO:0008150	molecular_function|cellular_component|biological_process
2010016I18Rik	94.662157697027	71.4866656078438	117.83764978621019	1.648594517111454	0.7212366018757712	0.006706543688348789	0.019560913810039545	Up	1.7279818531182871	1.6143025237513036	1.7374579819302527	0.9996360498305328	1.481392178842426	1.3963854146616108	69206	non_coding	RIKEN cDNA 2010016I18 gene			GO:0003674,GO:0005575,GO:0008150	molecular_function|cellular_component|biological_process
2010204K13Rik	89.61599244618532	103.29196971815895	75.94001517421175	0.7354431941110801	-0.4433141833722032	0.15031662753518715	0.2629955129775087	Down	2.10115846797638	1.3027387237655603	1.9951599659056711	3.6909769866909885	2.3610540284762664	3.1985101893171204	68355	non_coding	RIKEN cDNA 2010204K13 gene			GO:0003674,GO:0005575,GO:0008150	molecular_function|cellular_component|biological_process
2010310C07Rik	4.6024344795441285	4.719531414434958	4.485337544653299	0.9494437136687972	-0.07484561996585634	0.9405328906911048	0.9629855511835282	Down	0.14887992739912026	0.11905719914814347	0.08816979108128767	0.1486383819083766	0.11747834903029836	0.20715472124463755	72131	non_coding	RIKEN cDNA 2010310C07 gene			GO:0003674,GO:0005575,GO:0008150	molecular_function|cellular_component|biological_process
2010315B03Rik	212.704856771636	230.11714535113185	195.29256819214027	0.8486086703261134	-0.23682867601291374	0.4612898011047232	0.6027890078346927	Down	1.02051686056748	2.0131499750072157	1.6669238499293697	1.5057505572864731	2.7792526864992704	2.6927351982112406	630836	protein_coding	RIKEN cDNA 2010315B03 gene			GO:0000978,GO:0003700,GO:0006357	RNA polymerase II cis-regulatory region sequence-specific DNA binding|DNA-binding transcription factor activity|regulation of transcription by RNA polymerase II
2010320M18Rik	287.8079080014556	326.17824448488574	249.43757151802535	0.764610360335643	-0.3872033463187893	0.08950766126899684	0.17546458241045745	Down	9.895419281909042	6.616863531179706	5.966944854586205	11.936160853759112	11.159457601258968	13.963380174863849	72093	non_coding	RIKEN cDNA 2010320M18 gene			GO:0003674,GO:0005575,GO:0008150	molecular_function|cellular_component|biological_process
2200002D01Rik	335.5847761406605	313.12088522504695	358.04866705627427	1.1435670885516496	0.1935410054361759	0.1934306841453688	0.3193962114125057	Up	14.739112812512907	16.122329051311095	16.55632743637513	17.588875192491233	18.35599203598413	16.276442383507238	72275	protein_coding	RIKEN cDNA 2200002D01 gene			GO:0003674,GO:0005634,GO:0005654,GO:0005730,GO:0005829,GO:0005886,GO:0008150	molecular_function|nucleus|nucleoplasm|nucleolus|cytosol|plasma membrane|biological_process
2210016F16Rik	1236.9730550667275	1246.665120899266	1227.28098923419	0.984535118660879	-0.022485426480944763	0.8309067950973819	0.8916413369329196	Down	9.834252525403194	8.903501944268344	10.481176103856901	12.319604172516534	12.074470089450454	12.98177626287172	70153	protein_coding	RIKEN cDNA 2210016F16 gene			GO:0003674,GO:0005575,GO:0101030	molecular_function|cellular_component|tRNA-guanine transglycosylation
2210016L21Rik	901.4104562486704	1016.147124925025	786.6737875723163	0.774171736010697	-0.3692744571893765	0.00034312777371196693	0.001371492710082201	Down	12.743499664630606	12.50293587235682	12.810875840538106	21.789872764545272	19.93608852622864	20.214215692139607	72357	protein_coding	RIKEN cDNA 2210016L21 gene			GO:0005575,GO:0005634,GO:0007275,GO:0016055,GO:0030178,GO:0060061	cellular_component|nucleus|multicellular organism development|Wnt signaling pathway|negative regulation of Wnt signaling pathway|Spemann organizer formation
2210039B01Rik	2.6796467385615936	2.3561600182418703	3.0031334588813188	1.2722522260280655	0.34738471556493783	0.8282932485246689	0.8894078656293316	Up	0.024216273080318887	0.12103384658347115	0.0478046027999282	0.0	0.047771513441098236	0.14440731977317647	73644	non_coding	RIKEN cDNA 2210039B01 gene			GO:0003674,GO:0005575,GO:0008150	molecular_function|cellular_component|biological_process
2210408F21Rik	88.09934290859462	95.14095414051347	81.0577316766758	0.8518070819914807	-0.2314013702685231	0.4512771905212408	0.5934141575562559	Down	2.2456293847715685	1.6171841002332397	1.358508633215042	2.9169925831520085	2.73895359093552	2.0638790228746657	73652	non_coding	RIKEN cDNA 2210408F21 gene			GO:0003674,GO:0005575,GO:0008150	molecular_function|cellular_component|biological_process
2210408I21Rik	242.92524569209263	232.14458856836342	253.7059028158219	1.092851227610921	0.1280970169324698	0.4710718269186868	0.611497363808276	Up	0.2378884334481509	0.3043284098393765	0.29198441567114325	0.3310267711721309	0.32339206034806456	0.3074824908663345	72371	protein_coding	RIKEN cDNA 2210408I21 gene			GO:0003674,GO:0005575,GO:0008150	molecular_function|cellular_component|biological_process
2210418O10Rik	12.144205878599882	15.669893364519242	8.61851839268053	0.5496352977738741	-0.8634534373687013	0.3859612611422936	0.5305752593627405	Down	0.0958624881779959	0.03832994663964233	0.012615946738411326	0.01914139182818058	0.17650099936860933	0.13973679262447158	100504263	protein_coding	RIKEN cDNA 2210418O10 gene			GO:0003674,GO:0005575,GO:0008150	molecular_function|cellular_component|biological_process
2300002M23Rik	7.63161266101558	11.597343661418032	3.665881660613132	0.31630838813811735	-1.6605962798957818	0.6389046312638239	0.7519322827749453	Down	0.020160823501964204	0.0	0.1790948881338656	0.0	0.7755406635203292	0.0	69542	protein_coding	RIKEN cDNA 2300002M23 gene			GO:0001968,GO:0005518,GO:0005539,GO:0005540,GO:0005576,GO:0005614,GO:0008201,GO:0030198,GO:0031012,GO:0043236,GO:0070052	fibronectin binding|collagen binding|glycosaminoglycan binding|hyaluronic acid binding|extracellular region|interstitial matrix|heparin binding|extracellular matrix organization|extracellular matrix|laminin binding|collagen V binding
2300009A05Rik	83.89019244599585	87.94884951273266	79.83153537925908	0.9075744003092157	-0.13991217898840647	0.6059695666077036	0.7260095177674649	Down	3.3239062051934023	2.77584448013878	2.865518210141849	4.578708416612384	3.3615408024158766	4.5162302581905465	69478	protein_coding	RIKEN cDNA 2300009A05 gene			GO:0003674,GO:0005575,GO:0005576,GO:0008150	molecular_function|cellular_component|extracellular region|biological_process
2310001H17Rik	293.1361710874023	233.14648202041505	353.12586015438967	1.5149177090443622	0.5992394280361599	0.02300495137746145	0.05725305196206711	Up	12.433119554709368	6.868237967762696	11.593735142377124	9.897692616881976	9.197569377510275	6.5361682388622455	76432	non_coding	RIKEN cDNA 2310001H17 gene			GO:0003674,GO:0005575,GO:0008150	molecular_function|cellular_component|biological_process
2310001K24Rik	6.046716365578932	5.009305110198572	7.0841276209592925	1.4134855538312285	0.4992571385475473	0.5893925601125019	0.7136797402644998	Up	0.43853085368978345	0.27397421917260684	0.32463387130147314	0.27363710830627064	0.16220458321993814	0.4903242001448704	69517	non_coding	RIKEN cDNA 2310001K24 gene			GO:0003674,GO:0005575,GO:0008150	molecular_function|cellular_component|biological_process
2310002F09Rik	3.2897240173397178	6.205457851353179	0.3739901833262583	0.06461900120259155	-3.9518977383234786	0.017839441258815134	0.04596027966704815	Down	0.009851490888978591	0.0	0.0	0.0688485535621024	0.0777362607130792	0.05874675224915048	100504720	non_coding	RIKEN cDNA 2310002F09 gene			GO:0003674,GO:0005575,GO:0008150	molecular_function|cellular_component|biological_process
2310002L09Rik	11.86323150327688	7.706955181599961	16.019507824953802	2.0800093301428504	1.0565899997705173	0.2939745059682916	0.43595499890364536	Up	0.023318542845645343	0.2330939139948592	0.2416702104938909	0.046561420838768575	0.20700251259856794	0.04635131456420462	71886	protein_coding	RIKEN cDNA 2310002L09 gene			GO:0005739	mitochondrion
2310008N11Rik	3.2684031517996113	1.781851947518183	4.754954356081039	2.6742342022053607	1.4191258182975317	0.5203536360637586	0.6543316577754263	Up	0.0	0.0	0.5704035070835954	0.04438142498677676	0.21923410982906832	0.0	72316	non_coding	RIKEN cDNA 2310008N11 gene			GO:0003674,GO:0005575,GO:0008150	molecular_function|cellular_component|biological_process
2310009B15Rik	97.24679363450994	88.89113837879768	105.60244889022228	1.1879163270838784	0.2484332210272213	0.3662021490034642	0.511629408120823	Up	4.494557247821428	4.008276413527361	3.914368132943333	5.631077893943963	3.911658688158578	3.634925287588856	69549	protein_coding	RIKEN cDNA 2310009B15 gene			GO:0003674,GO:0005575,GO:0008150	molecular_function|cellular_component|biological_process
2310010J17Rik	38.91295576187804	28.368904844005662	49.457006679750435	1.7446726709564493	0.8029563887073141	0.051971786493071666	0.11299989871343676	Up	2.3383557370307924	1.3557140637199143	2.492681268301832	1.3540459288716613	1.7528948826035693	1.3479358587625712	78329	non_coding	RIKEN cDNA 2310010J17 gene			GO:0003674,GO:0005575,GO:0008150	molecular_function|cellular_component|biological_process
2310011J03Rik	1585.9855040585282	1529.8221585475023	1642.1488495695535	1.0734824310636693	0.10229857980895246	0.4104663110708238	0.5543408176187801	Up	24.76638681363895	18.904815642011148	22.84354038689733	25.40757662347273	26.417934886594843	26.167175035579408	66374	protein_coding	RIKEN cDNA 2310011J03 gene			GO:0003674,GO:0005575,GO:0008150	molecular_function|cellular_component|biological_process
2310015A10Rik	658.0914213345816	663.6813161203819	652.5015265487813	0.9830132306227781	-0.02471726059473545	0.8829267948871589	0.9251519364860986	Down	3.4534304728070446	3.171756276274032	2.4091250449214585	3.6552156888490255	4.061944247160346	3.865819220089557	69548	non_coding	RIKEN cDNA 2310015A10 gene			GO:0003674,GO:0005575,GO:0008150	molecular_function|cellular_component|biological_process
2310015A16Rik	3.610986080211746	5.027377842232244	2.1945943181912493	0.4387323960311856	-1.1885868558930184	0.4609572291290962	0.6024323598134743	Down	0.0	0.0	0.07776980528568694	0.09177411576075654	0.09066863707127022	0.03915428111804028	69561	non_coding				GO:0003674,GO:0005575,GO:0008150	molecular_function|cellular_component|biological_process
2310015D24Rik	8.259058751453571	7.962702539525968	8.555414963381176	1.0749092364816235	0.10421484622771417	0.8966838127318755	0.9340918781454526	Up	0.07431781082181227	0.04127146918287712	0.07335425677422522	0.09892964834597563	0.040724156929193525	0.08206936070688674	70100	non_coding	RIKEN cDNA 2310015D24 gene			GO:0003674,GO:0005575,GO:0008150	molecular_function|cellular_component|biological_process
2310015K22Rik	1.9274599331951112	3.854919866390224	0.0	0.0534207971703619	-4.226454685064397	0.056967007892542665	0.12199623941876968	Down	0.0	0.0	0.0	0.030897769424988494	0.09157675731605364	0.010252781552844769	69565	non_coding				GO:0003674,GO:0005575,GO:0008150	molecular_function|cellular_component|biological_process
2310016G11Rik	5.969485918740522	5.622113414612657	6.3168584228683855	1.125278040002369	0.17028151466200958	0.8581986402166961	0.909812161165966	Up	0.16773805153634214	0.07185952377155802	0.16556327436375132	0.16746591028343766	0.2127197248512903	0.07144724059253826	69578	non_coding	RIKEN cDNA 2310016G11 gene			GO:0003674,GO:0005575,GO:0008150	molecular_function|cellular_component|biological_process
2310022A10Rik	668.455414198507	656.3266521869431	680.5841762100713	1.0370913948236848	0.052543038846215764	0.6877703876632952	0.7885382771939552	Up	5.131905104967727	4.732683689255838	5.499304324884684	6.727335206446563	6.2877167773583675	5.638234023238447	66367	protein_coding	RIKEN cDNA 2310022A10 gene			GO:0003674,GO:0005634,GO:0005654,GO:0008150	molecular_function|nucleus|nucleoplasm|biological_process
2310022B05Rik	3726.556860160472	4723.392439663887	2729.721280657059	0.5779138727223708	-0.7910735929137177	2.658219370837965e-16	3.9924676215834746e-15	Down	18.64037917738305	18.389693065578946	18.39119106063624	37.49372844688758	43.053177251804094	40.213108229480326	69551	protein_coding	RIKEN cDNA 2310022B05 gene			GO:0003674,GO:0005737,GO:0005829,GO:0008150	molecular_function|cytoplasm|cytosol|biological_process
2310030G06Rik	517.6637306852098	493.4701448790159	541.8573164914038	1.097853233571393	0.13468520065344014	0.4010010753001389	0.5454230219592044	Up	9.818321045456567	10.439208060723935	8.875146678633785	10.80879733439976	9.664429806945641	13.00419927932297	66952	protein_coding	RIKEN cDNA 2310030G06 gene			GO:0003674,GO:0008150	molecular_function|biological_process
2310033P09Rik	724.9369157130957	941.6558836846592	508.2179477415327	0.5396894651829222	-0.8897985689195804	2.1067145201351966e-08	1.5957157863236266e-07	Down	7.59072035311283	10.238392324974194	9.610128918217743	23.301069335092954	21.50300356199889	19.2729362595962	67862	protein_coding	RIKEN cDNA 2310033P09 gene			GO:0003674,GO:0005575,GO:0008150	molecular_function|cellular_component|biological_process			R-MMU-168249,R-MMU-168256,R-MMU-6798695	Innate Immune System|Immune System|Neutrophil degranulation
2310034G01Rik	79.68689021611969	74.33898509200245	85.03479534023698	1.1436961720092131	0.19370384464012466	0.5315164229893677	0.6638943461824163	Up	2.522456739474181	2.2980456840650536	2.426720582362091	2.231462002507735	2.141594522614513	3.6176965731500967	75579	non_coding	RIKEN cDNA 2310034G01 gene			GO:0003674,GO:0005575,GO:0008150	molecular_function|cellular_component|biological_process
2310039H08Rik	193.22418015872373	170.1282746451287	216.3200856723188	1.2715874031406973	0.3466306297385241	0.06576987226354444	0.1367312122667347	Up	6.672632709886832	5.88913432202872	6.232718349269294	6.986773100440963	6.099983485386289	5.531846506420977	67101	protein_coding	RIKEN cDNA 2310039H08 gene			GO:0003674,GO:0005575,GO:0008150	molecular_function|cellular_component|biological_process
2310039L15Rik	2.8435166059916783	1.1824068358916664	4.50462637609169	3.8068988700836264	1.9286162453488944	0.20299375109973175	0.3310468043889305	Up	0.1567645341461142	0.2350545170097693	0.07736601605782771	0.11738264739493293	0.038656232449611416	0.0	69629	non_coding	RIKEN cDNA 2310039L15 gene
2310040G24Rik	30.168525725429653	39.03502655729399	21.30202489356534	0.5455203537388312	-0.8742950693920661	0.06125256260450347	0.12924950633773066	Down	0.6493085865922923	0.6815064512528407	0.5127120754490363	1.4261613004783076	1.8572948019273952	0.9679948725440668	381792	non_coding	RIKEN cDNA 2310040G24 gene			GO:0009611	response to wounding
2310043M15Rik	11.651223124811912	7.701186079238983	15.60126017038484	2.0274618577361623	1.01967477354366	0.33195549472231284	0.4755572618172783	Up	0.14332048707219108	0.19101898724085045	0.3300786799024156	0.0	0.2827287482200694	0.12661536307538426	102633000	non_coding	RIKEN cDNA 2310043M15 gene			GO:0003674,GO:0005575,GO:0008150	molecular_function|cellular_component|biological_process
2310047D07Rik	39.615715454561155	17.10257259414006	62.12885831498225	3.6323799933096694	1.860915134838992	0.0003802754021232067	0.0015056729514486278	Up	0.3556120585985228	0.1384957781940821	0.2735076118343909	0.1198819842337384	0.045553049252295405	0.1009808650078092	69657	non_coding				GO:0003674,GO:0005575,GO:0008150	molecular_function|cellular_component|biological_process
2310057M21Rik	296.6639593103073	278.42987369119066	314.8980449294238	1.130899642712231	0.17747090865100476	0.3032162372497285	0.4458633868599335	Up	1.7342076589913882	2.269745179875584	2.168666137620983	2.3843350252095754	2.145420900953434	2.351665892166782	68277	protein_coding	RIKEN cDNA 2310057M21 gene			GO:0005737,GO:0005739,GO:0008150,GO:0016787,GO:0016887,GO:0042802	cytoplasm|mitochondrion|biological_process|hydrolase activity|ATP hydrolysis activity|identical protein binding
2310061I04Rik	463.44679830244905	462.25075391156105	464.6428426933371	1.0051060206644937	0.007347687891350599	0.9556296872287028	0.9719401526385572	Up	5.185704551017903	4.8530481195017	4.605457279836744	6.0146207214474074	6.373269377586781	5.9639997076776075	69662	protein_coding	RIKEN cDNA 2310061I04 gene			GO:0003674,GO:0005739,GO:0008150	molecular_function|mitochondrion|biological_process
2310068J16Rik	4.11438764457026	4.136716759251871	4.092058529888649	0.9901108887155735	-0.014337984198941663	0.9898971776982948	0.993684798582948	Down	0.11222438773617896	0.04487213794834132	0.08861549029281961	0.17926770057103047	0.08855415248046578	0.04461469082495698	70281	non_coding	RIKEN cDNA 2310068J16 gene			GO:0003674,GO:0005575,GO:0008150	molecular_function|cellular_component|biological_process
2410002F23Rik	1106.0927713141778	1078.3897808332829	1133.7957617950724	1.0514200196624497	0.0723391100554938	0.5385228110890115	0.6704226569054854	Up	10.999052424727926	9.063904132044966	10.234102162341667	12.919655250386924	11.451101602973194	11.926346266769563	668661	protein_coding	RIKEN cDNA 2410002F23 gene			GO:0003674,GO:0005575,GO:0008150	molecular_function|cellular_component|biological_process
2410003I16Rik	2.7312080418244262	2.066003610002883	3.396412473645969	1.6399046828959318	0.7136119627033216	0.6423952284745043	0.7544967466927592	Up	0.006837148839796557	0.047841259032694886	0.006748503031131167	0.034130280628418	0.006743831856698515	0.006795253860703367	102633190	non_coding				GO:0003674,GO:0005575,GO:0008150	molecular_function|cellular_component|biological_process
2410003L11Rik	2.1032935077099872	2.3557773057664964	1.8508097096534784	0.7868672758785294	-0.3458077839066181	0.8389451857445951	0.8967023574612681	Down	0.0411122675334172	0.04109613287589104	0.12173770173805246	0.205227831229703	0.0	0.1225810500362176	69729	non_coding	RIKEN cDNA 2410003L11 gene			GO:0003674,GO:0005575,GO:0008150	molecular_function|cellular_component|biological_process
2410004B18Rik	625.1978861360208	640.9487702982688	609.4470019737729	0.9510240528866805	-0.07244626532464858	0.6098426939632293	0.7290899130467654	Down	9.192723810493595	7.281341125525127	9.418896771641982	11.670743747628947	11.734096916575599	10.859348293600394	66421	protein_coding	RIKEN cDNA 2410004B18 gene			GO:0003674,GO:0005654,GO:0008150	molecular_function|nucleoplasm|biological_process
2410004I01Rik	332.06940880146544	269.55832705544293	394.5804905474881	1.4638213757354155	0.5497395180597083	0.038245850391773285	0.08782589789294216	Up	8.914380726302461	9.939060966097571	8.902930791258324	10.453453833730306	8.55858711272749	4.875487801440504	69739	non_coding	RIKEN cDNA 2410004I01 gene			GO:0003674,GO:0005575,GO:0008150	molecular_function|cellular_component|biological_process
2410004P03Rik	636.4179423302256	645.1870579963726	627.6488266640788	0.9728309324211746	-0.03973899301668608	0.7889490537986932	0.8629747503474655	Down	8.494083440418606	6.669390305315528	7.286370940449438	8.721068171310012	9.726056287130348	10.612464197704233	73667	protein_coding	RIKEN cDNA 2410004P03 gene			GO:0003674,GO:0005575,GO:0008150	molecular_function|cellular_component|biological_process
2410006H16Rik	572.1258599962138	497.01307534779437	647.2386446446333	1.3021555731657752	0.3809018227175464	0.04963254313920404	0.10869763702895284	Up	39.405707117973655	29.460845971419676	25.37320029023651	34.65563523002159	28.58565499899661	27.98996019742389	69221	non_coding	RIKEN cDNA 2410006H16 gene			GO:0003674,GO:0005575,GO:0008150	molecular_function|cellular_component|biological_process
2410017I17Rik	5.248953673715005	2.6545873675469465	7.843319979883063	2.9527448858482184	1.5620567144736166	0.1647986945906237	0.2828371944074574	Up	0.04995507822061812	0.16645157723391998	0.13148638599371382	0.09974806039384107	0.016424421729087053	0.033099317283108394	675325	non_coding	RIKEN cDNA 2410017I17 gene			GO:0003674,GO:0005575,GO:0008150	molecular_function|cellular_component|biological_process
2410022M11Rik	90.32946670767406	106.57782083462901	74.08111258071914	0.6946333521962945	-0.5256764127981811	0.09184591137468552	0.17928917609212822	Down	1.0269676624674011	0.9739202855485888	0.5977951821611115	1.8928642920576941	1.3376148754385164	1.4917555728112384	100503842	non_coding	RIKEN cDNA 2410022M11 gene			GO:0003674,GO:0005575,GO:0008150	molecular_function|cellular_component|biological_process
2410137M14Rik	2.3966103061486663	1.7681060422552417	3.0251145700420903	1.7054206636023705	0.7701276421458719	0.6382793473434891	0.7516917927683822	Up	0.05817504677561	0.17445664730667268	0.0	0.05808066252604774	0.028690521656243393	0.08672786430308113	76797	protein_coding	RIKEN cDNA 2410137M14 gene			GO:0001916,GO:0002476,GO:0002486,GO:0003674,GO:0005102,GO:0005575,GO:0005615,GO:0006955,GO:0008150,GO:0009897,GO:0042605	positive regulation of T cell mediated cytotoxicity|antigen processing and presentation of endogenous peptide antigen via MHC class Ib|antigen processing and presentation of endogenous peptide antigen via MHC class I via ER pathway, TAP-independent|molecular_function|signaling receptor binding|cellular_component|extracellular space|immune response|biological_process|external side of plasma membra…
2500002B13Rik	34.47303465031632	28.349536905463804	40.59653239516884	1.4325699896267454	0.5186056250001866	0.17534209512639282	0.2961362481103805	Up	0.9763024063922354	0.8922690313098114	1.1563732023188835	0.9468693375227628	0.8529227696365483	0.8594263419390689	78353	non_coding	RIKEN cDNA 2500002B13 gene			GO:0003674,GO:0005575,GO:0008150	molecular_function|cellular_component|biological_process
2500004C02Rik	105.57523649359774	145.01078345204976	66.13968953514578	0.45592122064695617	-1.1331435345339096	0.000262702655686691	0.001075976322540934	Down	0.5700265713432071	1.0070934311503918	0.7589043661562889	1.6543655520624108	2.3666657129134596	2.437412449086856	72326	non_coding	RIKEN cDNA 2500004C02 gene			GO:0003674,GO:0005575,GO:0008150	molecular_function|cellular_component|biological_process
2510002D24Rik	456.0146815991265	550.5637788017779	361.4655843964753	0.6565038468160536	-0.6071246302030401	1.8242047756645487e-05	9.289327117015262e-05	Down	2.742375702038573	2.3799820412160297	2.4586301361637646	4.903163363233066	4.394568956562416	5.255901786874574	72307	protein_coding	RIKEN cDNA 2510002D24 gene			GO:0003674,GO:0005575,GO:0008150	molecular_function|cellular_component|biological_process
2510003B16Rik	4.5217724699148265	5.309027666011831	3.734517273817824	0.7029888584788028	-0.5084262703758303	0.6412392101979203	0.753594892225855	Down	0.2754822014282992	0.0917913624819172	0.09063682903125073	0.1833568360767565	0.2264352302249137	0.4106912552308312	76786	non_coding	RIKEN cDNA 2510003B16 gene			GO:0003674,GO:0005575,GO:0008150	molecular_function|cellular_component|biological_process
2510009E07Rik	2127.619838571253	2545.469350363925	1709.7703267785826	0.6717114567810251	-0.5740864590079847	4.677528573744168e-05	0.0002210196826967425	Down	6.918707392959116	7.325107148208394	7.992820352223703	11.606516129055448	15.604526936951256	14.449941532696931	72190	protein_coding	RIKEN cDNA 2510009E07 gene			GO:0003674,GO:0005575,GO:0007399	molecular_function|cellular_component|nervous system development
2510022D24Rik	318.086348904596	373.6285489348545	262.54414887433757	0.7029774869386489	-0.5084496075839237	0.04399365930552989	0.09859082277560573	Down	3.410749889890881	2.8782970012040963	5.751857624353758	7.4606747496844825	7.269372976866301	6.796735114950931	66567	protein_coding				GO:0003674,GO:0005575,GO:0008150	molecular_function|cellular_component|biological_process
2510039O18Rik	3102.958869074198	2876.5088168797743	3329.408921268623	1.1574565562736283	0.2109580446951756	0.0700415954106591	0.14398191400129484	Up	18.71320486273449	15.360422532433311	16.776551437063613	20.390630958795107	17.368725146452554	17.586450728388428	77034	protein_coding	RIKEN cDNA 2510039O18 gene			GO:0003674,GO:0008150,GO:0016020	molecular_function|biological_process|membrane
2600006K01Rik	6.181363696827501	6.791157057716756	5.571570335938248	0.821471952912947	-0.2837167760530414	0.7580554766050409	0.8413074762607643	Down	0.1022792997172818	0.029211188525023583	0.08653132806467838	0.08752573708193605	0.11529524382183755	0.13069617181561874	70319	non_coding				GO:0003674,GO:0005575,GO:0008150	molecular_function|cellular_component|biological_process
2600014E21Rik	5.666074487010915	6.486577893575331	4.8455710804465015	0.7469668784710848	-0.4208838215179727	0.7072571523171727	0.8030634440986569	Down	0.009869524475856952	0.004932825572707631	0.00649437530192539	0.0016422519967648828	0.011357290051552938	0.022887779740025985	102635707	non_coding
2610001J05Rik	1547.0920485857905	1543.2276677499979	1550.9564294215836	1.0049489585933074	0.00712222871335622	0.9429260451091253	0.9642140742723077	Up	11.127099263860279	11.30481271042641	10.334024962647744	13.773636247108044	14.006113034353922	13.302185335375002	66520	protein_coding	RIKEN cDNA 2610001J05 gene			GO:0003674,GO:0005575,GO:0008150	molecular_function|cellular_component|biological_process
2610002M06Rik	1051.2285240796389	1055.2428390026273	1047.2142091566513	0.9923931135120241	-0.011016370878827328	0.9404966132987528	0.9629855511835282	Down	3.3808893475529427	4.28364929021655	4.3700542463010015	4.626668592904285	4.999993760840411	5.654507307079777	67028	protein_coding	RIKEN cDNA 2610002M06 gene	mmu04144,mmu04217	Endocytosis|Necroptosis	GO:0000815,GO:0005737,GO:0005768,GO:0005771,GO:0007034,GO:0007049,GO:0015031,GO:0016020,GO:0032509,GO:0036258,GO:0045324,GO:0051301,GO:0051469,GO:0061763,GO:0090148	ESCRT III complex|cytoplasm|endosome|multivesicular body|vacuolar transport|cell cycle|protein transport|membrane|endosome transport via multivesicular body sorting pathway|multivesicular body assembly|late endosome to vacuole transport|cell division|vesicle fusion with vacuole|multivesicular body-lysosome fusion|membrane fission
2610008E11Rik	761.8519696407178	929.3314911007001	594.3724481807358	0.6395093180376903	-0.6449627146876759	0.00018310917132289824	0.0007723926435359924	Down	2.6535057100452333	3.633757190481836	3.1417481124831035	5.423139374158616	5.956387030300378	7.213991897142075	72128	protein_coding	RIKEN cDNA 2610008E11 gene	mmu05168	Herpes simplex virus 1 infection	GO:0000122,GO:0001227	negative regulation of transcription by RNA polymerase II|DNA-binding transcription repressor activity, RNA polymerase II-specific			R-MMU-212436,R-MMU-73857,R-MMU-74160	Generic Transcription Pathway|RNA Polymerase II Transcription|Gene expression (Transcription)
2610016A17Rik	2.7588275520370846	2.9490706025566644	2.568584501517507	0.874228768136011	-0.19391724139856267	0.9003821679332893	0.9362547060493324	Down	0.053081661878589294	0.0	0.3143606475261101	0.21198216491574384	0.1047143511926183	0.2110256051256404	100503074	non_coding	RIKEN cDNA 2610016A17 gene			GO:0003674,GO:0005575,GO:0008150	molecular_function|cellular_component|biological_process
2610020C07Rik	6.625511482371105	7.693209276337018	5.557813688405193	0.7239303420308378	-0.4660772097908079	0.6440429494177118	0.7554167875370809	Down	0.08169060951445235	0.011665507105772408	0.08063146478754123	0.05825576656427563	0.16115130670552294	0.08119004612788439	69918	non_coding	RIKEN cDNA 2610020C07 gene			GO:0003674,GO:0005575,GO:0008150	molecular_function|cellular_component|biological_process
2610027K06Rik	153.25857689610774	236.68462770988893	69.83252608232671	0.295294555796042	-1.7597733364461574	0.0002965316574266333	0.0012014111535650655	Down	0.5624921762611647	0.2162582400691772	1.2491983942750795	3.7474637275378018	2.080556208240264	2.795227383457	69909	non_coding	RIKEN cDNA 2610027K06 gene			GO:0003674,GO:0005575,GO:0008150	molecular_function|cellular_component|biological_process
2610028H24Rik	962.5050095384876	1010.7234204776636	914.2865985993117	0.9044887822313911	-0.1448254847102768	0.23147252800979384	0.3655962891576111	Down	10.133691941092119	9.516844056274616	8.563617639504377	13.974741478824795	12.277432701761828	13.072381330483037	76964	protein_coding	RIKEN cDNA 2610028H24 gene			GO:0003674,GO:0005575,GO:0008150	molecular_function|cellular_component|biological_process
2610035D17Rik	14.856531674300607	10.938205389493644	18.774857959107567	1.7148460386947195	0.7780790550089289	0.2618913524113283	0.4005502127544853	Up	0.1906114222003888	0.3674634738318308	0.12094719718131185	0.10874409758664784	0.22829768449949084	0.16238009225576874	72386	non_coding	RIKEN cDNA 2610035D17 gene			GO:0003674,GO:0005575,GO:0008150	molecular_function|cellular_component|biological_process
2610037D02Rik	1.0396098668541942	2.0792197337083893	0.0	0.09904657143313582	-3.3357491537010784	0.295438501218112	0.43767623666083016	Down	0.0	0.0	0.0	0.006918173104520971	0.041009035361030906	0.0	70040	non_coding	RIKEN cDNA 2610037D02 gene			GO:0003674,GO:0005575,GO:0008150	molecular_function|cellular_component|biological_process
2610044O15Rik8	189.90104318463574	215.7356434981281	164.06644287114347	0.7602482059056661	-0.39545758821406135	0.12111023562123545	0.2226158207265312	Down	2.11089270936782	2.336648365882588	1.747923082387577	2.644943008699564	3.1860048879754066	4.449360816179466	72139	protein_coding	RIKEN cDNA 2610044O15 gene			GO:0000122,GO:0001817,GO:0002682	negative regulation of transcription by RNA polymerase II|regulation of cytokine production|regulation of immune system process
2610203C22Rik	109.36568735157586	179.53419521496346	39.19717948818834	0.21862605137766708	-2.193462772770398	5.549780540904988e-06	3.05230374916476e-05	Down	0.3028977656153851	0.4440757087006395	1.3752647589605345	3.0643842331158733	4.322114259618913	4.796598455510293	72481	non_coding	RIKEN cDNA 2610203C22 gene			GO:0003674,GO:0005575,GO:0008150	molecular_function|cellular_component|biological_process
2610206C17Rik	11.89524227767194	11.800079455439956	11.99040509990393	1.0146828938689034	0.021028930443227914	0.9757918548001254	0.9848599180023648	Up	0.11723102029330845	0.2343700251139924	0.11571108284012906	0.2340816451253642	0.13008486377044542	0.218461277292269	72495	non_coding	RIKEN cDNA 2610206C17 gene			GO:0003674,GO:0005575,GO:0008150	molecular_function|cellular_component|biological_process
2610300M13Rik	3.37934335553801	1.1871163751377714	5.571570335938248	4.706316876958283	2.2345984606866742	0.1235217907532015	0.22599979123316935	Up	0.06328600578985241	0.018074619705386496	0.05354184223046216	0.009026189918259306	0.02675239083648997	0.0	72484	non_coding				GO:0003674,GO:0005575,GO:0008150	molecular_function|cellular_component|biological_process
2610301B20Rik	596.4410653571458	536.7011485212573	656.1809821930348	1.2224260700399232	0.2897472164151718	0.0588130055472402	0.12515343148212354	Up	6.149451150667504	7.049452648590161	5.377836201895595	6.075852675754101	6.777878386460488	6.301773289071705	67157	protein_coding	RIKEN cDNA 2610301B20 gene			GO:0001917,GO:0003674,GO:0005737,GO:0005829,GO:0005886,GO:0008594,GO:0030054,GO:0097546	photoreceptor inner segment|molecular_function|cytoplasm|cytosol|plasma membrane|photoreceptor cell morphogenesis|cell junction|ciliary base
2610306M01Rik	183.4864249059485	220.5918969554721	146.38095285642495	0.6633821086679614	-0.5920879915405551	0.0020412641587339397	0.0068486260206916325	Down	3.0173382578104104	3.502630559077877	2.9782175078972672	6.5836453124001375	5.712299510029813	5.755856036130017	67170	non_coding	RIKEN cDNA 2610306M01 gene			GO:0003674,GO:0005575,GO:0008150	molecular_function|cellular_component|biological_process
2610307P16Rik	85.51061265536717	121.42336937808872	49.59785593264567	0.40851910564665705	-1.291524542888187	2.3567906537415617e-05	0.00011746737724212505	Down	0.2964442737019302	0.4630123954352966	0.4663324922248518	1.0636181709828054	1.4437163456402005	1.2705823713621494	72518	non_coding	RIKEN cDNA 2610307P16 gene			GO:0003674,GO:0005575,GO:0008150	molecular_function|cellular_component|biological_process
2610318N02Rik	27.01625000837115	20.97647768659677	33.056022330145545	1.577297954231978	0.6574552133877551	0.19081440753115547	0.3161615687776306	Up	0.3167715002035239	0.3618824938136016	0.6551064812954188	0.43673663653054784	0.357083470973389	0.2698546856912416	70458	protein_coding	RIKEN cDNA 2610318N02 gene			GO:0003674,GO:0005575,GO:0008150	molecular_function|cellular_component|biological_process
2610507B11Rik	14021.160786531897	11077.872262922188	16964.449310141605	1.5313656828825968	0.6148188327304304	9.45635613758288e-07	5.816926015082575e-06	Up	45.793908705920245	53.453624516580895	40.39910534815508	39.414202733887024	37.9494217204321	37.661737415570826	72503	protein_coding	RIKEN cDNA 2610507B11 gene			GO:0003674,GO:0005575,GO:0005739,GO:0005783,GO:0005886,GO:0008150,GO:0016020	molecular_function|cellular_component|mitochondrion|endoplasmic reticulum|plasma membrane|biological_process|membrane
2610507I01Rik	175.24214206043467	124.09114278980074	226.39314133106868	1.824505993884346	0.8675058904855719	0.38236947120153214	0.5273602572364411	Up	0.18188463419603368	1.7228970157277166	3.3426113739876118	1.4440692091566654	1.2387293214231765	0.9296749378306184	72203	non_coding	RIKEN cDNA 2610507I01 gene			GO:0003674,GO:0005575,GO:0008150	molecular_function|cellular_component|biological_process
2610524H06Rik	129.25972185432508	136.4026584663219	122.11678524232828	0.8956217320624561	-0.159038559597313	0.4891203288866792	0.6267503814677962	Down	2.848884367363272	2.448546735919755	3.3901051417339554	4.518921388600698	3.6503755252258463	4.048676966910501	330173	protein_coding	RIKEN cDNA 2610524H06 gene			GO:0003674,GO:0005575,GO:0008150	molecular_function|cellular_component|biological_process
2610528A11Rik	4.995699381451439	7.409057613852318	2.582341149050561	0.3498053899566219	-1.5153755757713638	0.26077209332764184	0.3995636269481628	Down	0.03328135943181392	0.033268298042387984	0.16424928012276915	0.033227363151475724	0.5908881245869175	0.1984645572014952	70045	protein_coding	RIKEN cDNA 2610528A11 gene			GO:0001664,GO:0005125,GO:0005576,GO:0005615,GO:0006935,GO:0007186,GO:0008009,GO:0010837,GO:0042742,GO:0043029,GO:0043303,GO:0048018,GO:0048247,GO:0050830,GO:0050832,GO:0051782,GO:1902807,GO:2000404	G protein-coupled receptor binding|cytokine activity|extracellular region|extracellular space|chemotaxis|G protein-coupled receptor signaling pathway|chemokine activity|regulation of keratinocyte proliferation|defense response to bacterium|T cell homeostasis|mast cell degranulation|receptor ligand activity|lymphocyte chemotaxis|defense response to Gram-positive bacterium|defense response to fungu…
2610528J11Rik	243.6673784078804	247.21824559014118	240.11651122561963	0.9710963106681311	-0.04231370961067819	0.8187664119040879	0.8838472685509187	Down	4.936868642463772	4.805064541351169	4.12483372876988	5.231508212813068	6.471292834331423	6.283913931632882	66451	protein_coding	RIKEN cDNA 2610528J11 gene			GO:0003674,GO:0005768,GO:0005886,GO:0016020	molecular_function|endosome|plasma membrane|membrane
2700003A03Rik	6.077798781492787	3.242641343533574	8.912956219452003	2.749458218004232	1.4591473629269778	0.12401085383477987	0.22668296674107036	Up	0.04034589333405705	0.025206287151779225	0.05475634449793339	0.020140217712981075	0.00994880787037504	0.025061669881126868	102638195	non_coding				GO:0003674,GO:0005575,GO:0008150	molecular_function|cellular_component|biological_process
2700012I20Rik	23.88941430038906	28.396396654531546	19.382431946246587	0.6829073859434144	-0.550238157513896	0.2831510957684317	0.4243590240832471	Down	0.6521875127947819	0.5146828100964251	0.6098510788296433	0.925289135945324	1.5574295452959408	0.7846525058252838	72588	non_coding	RIKEN cDNA 2700012I20 gene			GO:0003674,GO:0005575,GO:0008150	molecular_function|cellular_component|biological_process
2700038G22Rik	75.85692324991561	79.33248366547916	72.38136283435209	0.9127985474372207	-0.13163159906136562	0.7563989995900503	0.8401011994624191	Down	1.377411007141496	0.58746471988427	1.5952081909500126	1.7052185755138358	1.0868891050795857	2.1173415825233968	67194	non_coding	RIKEN cDNA 2700038G22 gene			GO:0003674,GO:0005575,GO:0008150	molecular_function|cellular_component|biological_process
2700046A07Rik	36.38328649225564	70.88824997979172	1.8783230047195865	0.026349917779256944	-5.246057729606479	7.81477475444866e-11	7.67458749706453e-10	Down	0.011795924861908731	0.03537388652608342	0.011642986945411484	1.4132144327716256	0.7911750978997827	0.6096295259185168	78449	non_coding	RIKEN cDNA 2700046A07 gene			GO:0003674,GO:0005575,GO:0008150	molecular_function|cellular_component|biological_process
2700046G09Rik	32.592065540935785	40.15850565783853	25.025625424033066	0.6228539857047803	-0.6830340998391647	0.0842586935409142	0.16735081279219582	Down	0.35264855441826964	0.3678366847538619	0.30267509024451794	0.6582298119001663	0.6805475657948045	0.7314525545122746	67188	non_coding	RIKEN cDNA 2700046G09 gene			GO:0010628,GO:0010629,GO:0031643,GO:0043489	positive regulation of gene expression|negative regulation of gene expression|positive regulation of myelination|RNA stabilization
2700049A03Rik	425.68626941710517	462.1026691482425	389.2698696859681	0.8422645432167767	-0.2476546605927723	0.05983053680031275	0.12674461764923636	Down	1.4151597400088418	1.5061375784708688	1.4009200138471265	2.11929563882266	2.0855564973013188	2.262791432827369	76967	protein_coding	RIKEN cDNA 2700049A03 gene			GO:0005515,GO:0005737,GO:0005813,GO:0005814,GO:0005856,GO:0007224,GO:0030030,GO:0036064,GO:0042995,GO:0060271,GO:0070201	protein binding|cytoplasm|centrosome|centriole|cytoskeleton|smoothened signaling pathway|cell projection organization|ciliary basal body|cell projection|cilium assembly|regulation of establishment of protein localization
2700054A10Rik	10.709094315891683	10.318862557767838	11.099326074015535	1.0772066180326378	0.1072949984627474	0.8924672472562553	0.9317655104565409	Up	0.04050711916126018	0.02892230142599507	0.10281068095265146	0.06932811373279388	0.039954256814294785	0.09202036506858652	72578	non_coding	RIKEN cDNA 2700054A10 gene			GO:0003674,GO:0005575,GO:0008150	molecular_function|cellular_component|biological_process
2700062C07Rik	307.0193314585631	297.24359664938663	316.7950662677396	1.065638698281152	0.091718379418	0.5844534446255313	0.7094317826444605	Up	6.241415871119709	7.3600306808659735	7.00274895928076	8.592364292158937	7.021949573579415	8.771671882824222	68046	protein_coding	RIKEN cDNA 2700062C07 gene			GO:0003674,GO:0005575,GO:0008150	molecular_function|cellular_component|biological_process
2700070H01Rik	6.206370345385986	12.412740690771976	0.0	0.01658577564451053	-5.913909707505732	9.777194315777857e-05	0.0004359062069587917	Down	0.0	0.0	0.0	0.14387105694453406	0.2558484663159849	0.2005105835643972	72609	non_coding	RIKEN cDNA 2700070H01 gene			GO:0003674,GO:0005575,GO:0008150	molecular_function|cellular_component|biological_process
2700081O15Rik	1599.7604029897518	2010.098994257055	1189.4218117224495	0.5917664385936922	-0.7569002169554472	3.400113403614594e-11	3.4584940013302317e-10	Down	4.591476531518665	5.124488366388508	5.727343504232224	11.023031597044367	11.096543156992206	10.746090381408157	108899	protein_coding	RIKEN cDNA 2700081O15 gene			GO:0003674,GO:0005634,GO:0045892	molecular_function|nucleus|negative regulation of DNA-templated transcription
2700097O09Rik	97.93762550038755	103.00252024009991	92.87273076067528	0.9015672643006956	-0.14949296235021886	0.5563041078772526	0.6854049331073664	Down	1.5237074557260897	1.6402717382638246	1.6774850391668898	2.04781683770508	2.0038814659904163	2.718101544281347	72658	protein_coding	RIKEN cDNA 2700097O09 gene			GO:0008168	methyltransferase activity
2810001G20Rik	179.9716044303672	193.383235031947	166.55997382878743	0.8610566126599748	-0.2158199999844474	0.3023071471353638	0.4447856284982872	Down	4.914855228145875	4.019667034502247	3.472969906187458	6.328761648336352	5.563923250827311	6.272449201853247	66456	non_coding	RIKEN cDNA 2810001G20 gene			GO:0003674,GO:0005575,GO:0008150	molecular_function|cellular_component|biological_process
2810002D19Rik	92.30262701366756	119.5933624749946	65.0118915523405	0.5433120365879704	-0.8801470859171122	0.0007478137016930541	0.0027733770126494193	Down	0.8646873950492032	1.1694120613767698	0.9036809449773489	2.166674850028304	2.2576385892236	2.3928085292784043	66457	non_coding	RIKEN cDNA 2810002D19 gene			GO:0003674,GO:0005575,GO:0008150	molecular_function|cellular_component|biological_process
2810004N23Rik	651.5156168002056	621.0910922525109	681.9401413479005	1.0979637352352505	0.13483040419713854	0.2421789649453727	0.3777513142507508	Up	11.123872954635136	10.973916419672447	11.03355829877098	11.941943168185803	13.073079086374525	12.991817337847225	66523	protein_coding	RIKEN cDNA 2810004N23 gene			GO:0003674,GO:0005694,GO:0008150	molecular_function|chromosome|biological_process
2810006K23Rik	254.2136167781019	331.14699710257884	177.2802364536251	0.5355746821807623	-0.9008403320510858	7.056388692880399e-07	4.410461261908322e-06	Down	1.415289809837887	1.1702123836409972	1.5521556971601684	3.3754847541505404	3.3951446825223304	2.9521602883722404	72650	protein_coding	RIKEN cDNA 2810006K23 gene			GO:0000049,GO:0003747,GO:0005739,GO:0006412,GO:0006415,GO:0043023,GO:0072344	tRNA binding|translation release factor activity|mitochondrion|translation|translational termination|ribosomal large subunit binding|rescue of stalled ribosome
2810013P06Rik	532.7467227576278	593.0752958680542	472.41814964720186	0.7966563299334716	-0.3279706015742956	0.03517820852333313	0.08188925908963501	Down	5.024697549720309	4.774689757503671	5.8534944634521535	7.431919095418831	7.819652607329236	9.494591390379222	100503178	non_coding	RIKEN cDNA 2810013P06 gene			GO:0003674,GO:0005575,GO:0008150	molecular_function|cellular_component|biological_process
2810021J22Rik	288.1387862011337	368.0248023904396	208.25277001182786	0.5658313153406616	-0.8215560714998295	0.00023003392726079819	0.0009541920666520297	Down	1.1377820039873212	0.7166138170233498	0.7167307189827837	2.0640789125927377	1.9114796353824584	1.7467799630161007	69944	protein_coding	RIKEN cDNA 2810021J22 gene	mmu05168	Herpes simplex virus 1 infection	GO:0000122,GO:0001227	negative regulation of transcription by RNA polymerase II|DNA-binding transcription repressor activity, RNA polymerase II-specific			R-MMU-212436,R-MMU-73857,R-MMU-74160	Generic Transcription Pathway|RNA Polymerase II Transcription|Gene expression (Transcription)
2810025M15Rik	1213.8977773019967	1590.500961723176	837.2945928808182	0.5265159447258708	-0.9254508731736396	7.289332569172847e-08	5.2050833237844e-07	Down	16.921313490412405	11.817100077508723	18.42827400581453	38.68967449889973	39.76172299670056	34.179785449294684	69953	non_coding	RIKEN cDNA 2810025M15 gene			GO:0003674,GO:0005575,GO:0008150	molecular_function|cellular_component|biological_process
2810029C07Rik	65.20785365680703	30.119085223309288	100.29662209030475	3.3301155323823894	1.7355722298802627	3.9340849806725445e-06	2.210023656689824e-05	Up	1.6481937510224	0.7980305352317345	1.004055681274541	0.4756580358613505	0.406424585181585	0.4223212020695071	100504687	non_coding	RIKEN cDNA 2810029C07 gene			GO:0003674,GO:0005575,GO:0008150	molecular_function|cellular_component|biological_process
2810030D12Rik	31.70423521343481	29.838642031726643	33.56982839514299	1.1251240329799135	0.17008405202137936	0.7477447116616597	0.833619807962317	Up	1.5955570755895965	0.9814959344407924	1.0902947336149476	2.2056485744647887	1.1702467247916513	0.7318985621674651	78335	non_coding	RIKEN cDNA 2810030D12 gene			GO:0003674,GO:0005575,GO:0008150	molecular_function|cellular_component|biological_process
2810032G03Rik	12.564495344809306	13.875649213017109	11.253341476601507	0.8098454687512762	-0.3042814495261641	0.6766082979658772	0.7805535592612459	Down	0.11100312234022644	0.1849325979415096	0.07304262104283146	0.3078417468445545	0.13381878115644896	0.13483915503983934	72669	non_coding	RIKEN cDNA 2810032G03 gene			GO:0003674,GO:0005575,GO:0008150	molecular_function|cellular_component|biological_process
2810403D21Rik	12.243096498243089	14.78682637196546	9.699366624520724	0.6560541981642396	-0.6081130907255626	0.4708964067939427	0.6114268102355339	Down	0.3254618910406639	0.1501542287763899	0.1729765553054118	0.09997964793041053	0.6667334659518054	0.4727603481993825	69964	non_coding	RIKEN cDNA 2810403D21 gene			GO:0003674,GO:0005575,GO:0009611	molecular_function|cellular_component|response to wounding
2810407A14Rik	1.9924981155950159	0.5885837575440632	3.396412473645969	5.750156560441103	2.5236012370825893	0.18497207797265552	0.30863310044813863	Up	0.0027423114692589996	0.019188646674693968	0.002706756529107651	0.002737862293462196	0.0	0.002725507815519171	100039901	non_coding				GO:0003674,GO:0005575,GO:0008150	molecular_function|cellular_component|biological_process
2810408A11Rik	34.82544084556482	52.84795098975068	16.80293070137899	0.3177820372888261	-1.653890516603497	4.925863460963234e-05	0.00023184382053802026	Down	0.1802342960634049	0.19217446662880847	0.16603766770003714	0.7797481496005334	0.6399877108706442	0.716519604796229	70419	protein_coding	RIKEN cDNA 2810408A11 gene			GO:0004864,GO:0043666	protein phosphatase inhibitor activity|regulation of phosphoprotein phosphatase activity
2810408I11Rik	10.557698100292257	5.91279960440908	15.202596596175434	2.574369116770379	1.3642189240929408	0.10060146184459004	0.1926513650832363	Up	0.17644255070442724	0.42329593245518055	0.8359436012756026	0.17615628711441547	0.313261866891802	0.2104336679443624	69941	non_coding	RIKEN cDNA 2810408I11 gene			GO:0003674,GO:0005575,GO:0008150	molecular_function|cellular_component|biological_process
2810410L24Rik	163.33191883918062	206.40086571900196	120.26297195935928	0.5824800911729104	-0.7797193547461324	0.0004847630090600162	0.001877074476906534	Down	1.7687668000317276	1.605999315691235	1.3530214864524492	4.017415949681764	3.0676336028642432	3.1496220589270667	100042332	non_coding	RIKEN cDNA 2810410L24 gene			GO:0003674,GO:0005575,GO:0008150	molecular_function|cellular_component|biological_process
2810414N06Rik	13.55827327801693	15.997931650579936	11.118614905453923	0.6960455256051815	-0.5227464247086737	0.5441922559381218	0.6752182152328481	Down	0.1028366800972125	0.11992904171683733	0.2875928812176879	0.3251211473486357	0.5240710750764077	0.06813769538797927	102640772	non_coding	RIKEN cDNA 2810414N06 gene			GO:0003674,GO:0005575,GO:0008150	molecular_function|cellular_component|biological_process
2810429I04Rik	1.1788011469160562	2.3576022938321137	0.0	0.08729917396783186	-3.5178881867579315	0.16023415101583433	0.2767282281500273	Down	0.0	0.0	0.0	0.014436716403744625	0.028525633600747738	0.07185785691778274	76937	non_coding	RIKEN cDNA 2810429I04 gene			GO:0005575,GO:0035198,GO:0060038	cellular_component|miRNA binding|cardiac muscle cell proliferation
2810433D01Rik	100.1445803320312	160.75149538957297	39.537665274489434	0.24597876308235872	-2.0233943310233795	2.0316394150678187e-13	2.4783301825957125e-12	Down	0.7167218094131562	0.6221720386517955	0.6515796030057679	3.483642436555768	3.8323568620135013	2.8680657674141106	77132	non_coding	RIKEN cDNA 2810433D01 gene			GO:0003674,GO:0005575,GO:0008150	molecular_function|cellular_component|biological_process
2810454H06Rik	7.609550339164243	10.348856206998835	4.870244471329653	0.47012541398887275	-1.088882423194914	0.2873671949297035	0.4291811847386471	Down	0.08015800692887147	0.026708849543410948	0.008790970320199184	0.15116391901690832	0.1142035100971529	0.044259352579448484	72813	non_coding	RIKEN cDNA 2810454H06 gene			GO:0003674,GO:0005575,GO:0008150	molecular_function|cellular_component|biological_process
2810459M11Rik	12.91796693677436	18.039563644630736	7.7963702289179855	0.4329707882147678	-1.207658402774482	0.09371364284251266	0.18229266240362044	Down	0.0679814979207631	0.0226516061123194	0.06710009618464853	0.11311867251207887	0.21606176395883084	0.1276226603199047	72792	protein_coding	RIKEN cDNA 2810459M11 gene			GO:0005515,GO:0005575,GO:0008150	protein binding|cellular_component|biological_process
2900005J15Rik	21.476629715157753	31.00412427301075	11.949135157304767	0.38522057446501884	-1.376243335927257	0.00752218251412693	0.0216276130042525	Down	0.09900917946070367	0.1608267747961579	0.13437255420570074	0.4942427258734018	0.39063140159607335	0.40591029456164135	67261	non_coding	RIKEN cDNA 2900005J15 gene			GO:0003674,GO:0005575,GO:0008150	molecular_function|cellular_component|biological_process
2900009J06Rik	3.75344262338164	2.664006446039156	4.842878800724123	1.8199591213169424	0.863906045953832	0.4456578328079547	0.5884524400649384	Up	0.21690265284871832	0.21681752862108025	0.2676130512345118	0.10827537302808468	0.2674278150070101	0.10778678537667408	100502745	non_coding	RIKEN cDNA 2900009J06 gene			GO:0003674,GO:0005575,GO:0008150	molecular_function|cellular_component|biological_process
2900026A02Rik	3778.240152751069	4992.839119862611	2563.6411856395293	0.5134942326723555	-0.9615800219304892	1.1408820417263031e-10	1.100093466582962e-09	Down	3.8852407295147073	4.064400079429444	5.656233281827849	11.456349929431822	11.042102293141108	10.84399561073533	243219	protein_coding	RIKEN cDNA 2900026A02 gene			GO:0003674,GO:0005575,GO:0008150	molecular_function|cellular_component|biological_process
2900041M22Rik	3.5569697963025324	5.620671139022414	1.4932684535826537	0.26564989484925255	-1.9124019531303669	0.1321721907685317	0.2383937880102776	Down	0.03744152936079066	0.01871341764884324	0.01847804401381153	0.11214235063623056	0.16618728504007055	0.07442420895056069	78403	non_coding	RIKEN cDNA 2900041M22 gene			GO:0003674,GO:0005575,GO:0008150	molecular_function|cellular_component|biological_process
2900052L18Rik	212.54313912153862	305.13192758673244	119.954350656345	0.39324000205971166	-1.3465180086163506	1.3821130108435115e-08	1.073023248733658e-07	Down	0.5806645598746615	0.3286295886040198	0.459351694526953	1.31716357400939	1.583455839721127	1.476713711890575	102640779	non_coding	RIKEN cDNA 2900052L18 gene			GO:0003674,GO:0005575,GO:0008150	molecular_function|cellular_component|biological_process
2900060N12Rik	1.0350916838457758	2.0701833676915533	0.0	0.09945131016275102	-3.3298658126538334	0.2820318130091421	0.4230581907327303	Down	0.0	0.0	0.0	0.0	0.04512236587754643	0.03409981937371144	102641621	non_coding	RIKEN cDNA 2900060N12 gene			GO:0003674,GO:0005575,GO:0008150	molecular_function|cellular_component|biological_process
2900076A07Rik	113.84644935159643	152.0712566243329	75.62164207885999	0.4974836172735591	-1.0072790781101857	2.0205594729293588e-05	0.00010194136341819676	Down	1.712818131885184	1.9187842321630808	2.331877103714807	5.307018283630066	4.77703920440691	5.0189170768349936	100504421	non_coding	RIKEN cDNA 2900076A07 gene			GO:0003674,GO:0005575,GO:0008150	molecular_function|cellular_component|biological_process
2900089D17Rik	63.159321723525935	60.24758952511079	66.07105392194109	1.096509467626319	0.1329182687726297	0.7003446534511754	0.7978788438114407	Up	0.12392830768077127	0.2412393604255804	0.2092342093385062	0.2279186076443416	0.21873966089698466	0.21392498479424926	67277	non_coding				GO:0003674,GO:0005575,GO:0008150	molecular_function|cellular_component|biological_process
2900093K20Rik	26.010669927026807	31.547290557077318	20.474049296976297	0.6491514508370624	-0.6233729881864809	0.28211420459066866	0.4231461904255537	Down	1.06432773817476	0.4681204171243628	0.7984015768810342	2.0826978690072195	0.7138648408715044	1.7348018654871808	108168734	non_coding	RIKEN cDNA 2900093K20 gene			GO:0003674,GO:0005575,GO:0008150	molecular_function|cellular_component|biological_process
3010001F23Rik	6.7748257486673324	7.975388881674039	5.5742626156606265	0.6996635935056544	-0.5152666708855947	0.6052817451307829	0.7253542465080942	Down	0.1969098865861408	0.02187028984351766	0.10797604849809868	0.1092168980109376	0.2373828813557877	0.2391929358967585	75693	non_coding	RIKEN cDNA 3010001F23 gene			GO:0003674,GO:0005575,GO:0008150	molecular_function|cellular_component|biological_process
3010003L21Rik	52.12909069088133	62.90544415631359	41.35273722544908	0.6576684963072521	-0.6045675310615181	0.05624040761052277	0.12060641976010306	Down	0.5441701159687822	0.4580686774282584	0.5795185756044795	1.0436833907818108	1.0028619166295891	0.9820437451962428	109163	non_coding	RIKEN cDNA 3010003L21 gene			GO:0003674,GO:0005575,GO:0008150	molecular_function|cellular_component|biological_process
3110006O06Rik	1.913109626506295	1.183319329924475	2.642899923088116	2.2295430533535088	1.1567480589296308	0.5292909852787567	0.6615646079455614	Up	0.0	0.034079719945860856	0.005608512004192118	0.005672964440495855	0.011209259816011985	0.005647365448823033	73093	non_coding				GO:0003674,GO:0005575,GO:0008150	molecular_function|cellular_component|biological_process
3110009E18Rik	59.15582345579137	60.89245211021481	57.41919480136795	0.9431701230498944	-0.08441007632630516	0.8191535760925763	0.8840066985761064	Down	0.15774738388997694	0.27363067783195155	0.2793479550854369	0.2779260911950837	0.3981385224489391	0.27206076308978705	73103	protein_coding	RIKEN cDNA 3110009E18 gene			GO:0003674,GO:0005575,GO:0008150	molecular_function|cellular_component|biological_process
3110021A11Rik	5.0587426278263825	4.136186977694436	5.981298277958333	1.4454621255456392	0.5315308073598669	0.5960348913502457	0.7187071473865166	Up	0.2705452444134551	0.12019514131443396	0.08901251309879102	0.15005905939376132	0.1482515007924166	0.11950553982025515	67289	non_coding	RIKEN cDNA 3110021A11 gene			GO:0003674,GO:0005575,GO:0008150	molecular_function|cellular_component|biological_process
3110040N11Rik	256.9694824777026	294.8085025588005	219.1304623966048	0.7432023199448279	-0.4281730897119063	0.015349545031074371	0.040222818312996136	Down	4.282253786280736	3.787419605842116	3.467089745499733	6.048474642001808	7.085096195046897	6.413440537894906	67290	protein_coding	RIKEN cDNA 3110040N11 gene			GO:0003674,GO:0005737,GO:0008150	molecular_function|cytoplasm|biological_process
3110045C21Rik	1.4028797565138411	2.066003610002883	0.7397559030247999	0.35935084954661817	-1.4765349981275744	0.4628375601524829	0.6042252522063012	Down	0.022168024432115702	0.0	0.021880608946751274	0.11066029313883544	0.02186546364110179	0.02203218872897656	67303	non_coding	RIKEN cDNA 3110045C21 gene			GO:0003674,GO:0005575,GO:0008150	molecular_function|cellular_component|biological_process
3110056K07Rik	183.5339125839938	204.0108865910854	163.05693857690233	0.7991764816427965	-0.32341396710806936	0.12303379270735787	0.2254131730891834	Down	2.4068140812011336	2.2634167179147133	2.2193189074562008	2.9878279147485567	3.6234196890968686	4.2490649691597655	73204	non_coding	RIKEN cDNA 3110056K07 gene			GO:0003674,GO:0005575,GO:0008150	molecular_function|cellular_component|biological_process
3110070M22Rik	35.49067032070221	34.55446497525955	36.42687566614489	1.0547971817908925	0.0769656217249185	0.8809327204574198	0.9236374051985436	Up	1.0929740060213784	0.28985889464591225	0.7925901432307243	0.8462373126024775	0.8800461430017921	0.8645876188724709	67304	non_coding	RIKEN cDNA 3110070M22 gene			GO:0003674,GO:0005575,GO:0008150	molecular_function|cellular_component|biological_process
3110082I17Rik	700.5691923834061	492.7011146050465	908.4372701617657	1.8438652745239243	0.8827332463979636	3.6616957553680714e-08	2.702591010383281e-07	Up	12.481503520553904	9.235586253196312	10.251220026084553	8.026784070683366	7.345089154765612	6.457947283521465	73212	protein_coding	RIKEN cDNA 3110082I17 gene			GO:0003674,GO:0005575,GO:0008150	molecular_function|cellular_component|biological_process
3110083C13Rik	7.222681007739915	8.873644055081007	5.571717960398827	0.6287897044784313	-0.6693504991412095	0.4864707449093774	0.6245437253202626	Down	0.05737903701357201	0.14339129600938033	0.2265403982172196	0.1145718884493302	0.4527671832638638	0.28513722015266124	73208	non_coding	RIKEN cDNA 3110083C13 gene			GO:0003674,GO:0005575,GO:0008150	molecular_function|cellular_component|biological_process
3300002A11Rik	212.76222277058847	212.73029406801152	212.79415147316544	0.9999890688787362	-1.5770360632680805e-05	0.9999544613392644	0.9999544613392644	Down	10.30567733608892	9.605576563190736	6.414813213355679	8.991250902671652	9.478194382211553	14.764005436096468	100503812	non_coding	RIKEN cDNA 3300002A11 gene			GO:0003674,GO:0005575,GO:0008150	molecular_function|cellular_component|biological_process
3300002I08Rik	291.57629204352816	291.7753888868905	291.37719520016594	0.9985679621370582	-0.002067474627778061	0.9941238464137238	0.9960962165271384	Down	0.22668335671972345	0.3398915910294152	0.3231862615554867	0.2697498850631885	0.3252210381309257	0.5291003506591255	69277	protein_coding	RIKEN cDNA 3300002I08 gene			GO:0003674,GO:0005575,GO:0008150	molecular_function|cellular_component|biological_process
3300005D01Rik	5.5325892393498535	6.192241727647674	4.872936751052032	0.7861476640366099	-0.34712777201579953	0.7930913543734426	0.8662917289169478	Down	0.21605603827866088	0.039267499328720236	0.0	0.2157055050489244	0.058120143401991876	0.1366477279092262	78512	non_coding	RIKEN cDNA 3300005D01 gene			GO:0009611	response to wounding
3425401B19Rik	106.61140765588637	131.0595459677017	82.16326934407113	0.6272734217354587	-0.6728336595187767	0.030688947979301873	0.0728321708329273	Down	0.3116754335979331	0.15577655772550586	0.31113030866498875	0.5127229094404235	0.4646257128297468	0.58433061351724	100504518	protein_coding	RIKEN cDNA 3425401B19 gene			GO:0003674,GO:0005737,GO:0030018,GO:0070886	molecular_function|cytoplasm|Z disc|positive regulation of calcineurin-NFAT signaling cascade
3830403N18Rik	2.225107633698797	2.9651712774426584	1.4850439899549368	0.5021284777358435	-0.9938715464933842	0.5229765237699634	0.6563114558743599	Down	0.01844626666455376	0.01843902736073703	0.03641420990405087	0.036832678214832326	0.1273615165898488	0.018333236222425508	70691	protein_coding	RIKEN cDNA 3830403N18 gene			GO:0000795,GO:0002244,GO:0003674,GO:0007286,GO:0051321	synaptonemal complex|hematopoietic progenitor cell differentiation|molecular_function|spermatid development|meiotic cell cycle
3830406C13Rik	691.2185346429659	773.2915002005328	609.1455690853991	0.7876458250201065	-0.34438104560060834	0.05429233043643567	0.11721271424029465	Down	1.4826339723561337	1.9918025136480269	1.6374048340365996	2.2721979194593787	2.7695524458306364	3.1410684779454447	218734	protein_coding	RIKEN cDNA 3830406C13 gene			GO:0003674,GO:0005575,GO:0008150	molecular_function|cellular_component|biological_process
3830408C21Rik	32.07742842708262	49.61799598836517	14.536860865800087	0.2930837673033492	-1.7706150295534682	2.8902933676854132e-05	0.00014171557359372096	Down	0.17233361459213234	0.15901475228690395	0.18318381252048352	0.7146859184909615	0.7583790682264125	0.7378113359398051	100040322	non_coding	RIKEN cDNA 3830408C21 gene			GO:0003674,GO:0005575,GO:0008150	molecular_function|cellular_component|biological_process
3930402G23Rik	16.331606558864614	14.768665065620532	17.89454805210869	1.2118882802069493	0.27725670786995804	0.6404604724409078	0.7531254440758355	Up	0.17132777637466856	0.097863164669437	0.12079032662725045	0.1873402692859468	0.1207067180576388	0.09730168952291204	665306	non_coding	RIKEN cDNA 3930402G23 gene			GO:0003674,GO:0005575,GO:0008150	molecular_function|cellular_component|biological_process
4430402I18Rik	151.42174720075997	183.98017059806241	118.86332380345762	0.6462764311256304	-0.6297767155540144	0.0015665575407832633	0.005389310095599916	Down	0.4653123487474186	0.3932460488843668	0.4843310312591245	0.8995520903758966	0.8553373827662003	0.8618593665962709	381218	protein_coding	RIKEN cDNA 4430402I18 gene			GO:0003674,GO:0005575,GO:0007283,GO:0008150,GO:0032027,GO:0097224	molecular_function|cellular_component|spermatogenesis|biological_process|myosin light chain binding|sperm connecting piece
4631405J19Rik	20.87105721826049	24.251614518066454	17.490499918454532	0.7216105633788624	-0.4707076370829335	0.5048357195172919	0.6405895961035687	Down	0.2657101547488767	0.2860370970598167	0.4034848278564207	0.9182736753965914	0.6048083159866093	0.14219800117930034	433456	non_coding	RIKEN cDNA 4631405J19 gene			GO:0003674,GO:0005575,GO:0008150	molecular_function|cellular_component|biological_process
4632404H12Rik	125.45961715777081	143.18828206507098	107.73095225047064	0.7524735219836309	-0.4102872776329434	0.05868453959264373	0.1249458668118672	Down	0.8867209772846282	0.7244394551690448	0.8415618825673566	1.3534605083903721	1.2782886436336434	1.4744618610930464	74034	non_coding	RIKEN cDNA 4632404H12 gene			GO:0003674,GO:0005575,GO:0008150	molecular_function|cellular_component|biological_process
4632427E13Rik	15.404890968235526	20.70607192937501	10.103710007096048	0.48757410241090293	-1.0363065959095432	0.10946801154987648	0.2057113358254558	Down	0.41370371455151655	0.3759466863982857	0.2227308623727596	0.9011618490588572	1.1870756942373948	0.5233056485851083	666737	non_coding	RIKEN cDNA 4632427E13 gene			GO:0003674,GO:0005575,GO:0008150	molecular_function|cellular_component|biological_process
4632428C04Rik	39.31902294209391	45.45028451153825	33.18776137264959	0.7301790576390056	-0.4536778036462339	0.24167583195474	0.3772869769179059	Down	0.3316073506484524	0.27968389606310684	0.3068512086642837	0.6621386897532955	0.3986304563728875	0.5252608091337759	100043102	non_coding	RIKEN cDNA 4632428C04 gene			GO:0003674,GO:0005575,GO:0008150	molecular_function|cellular_component|biological_process
4732416N19Rik	9.534256894492142	10.925519047345574	8.142994741638715	0.7469709065305868	-0.42087604172750703	0.5926847700771702	0.7163011144836162	Down	0.2283185819460193	0.18258318199669915	0.5859317332292469	0.6838444612300085	0.4954452151708818	0.4992230059551222	320737	non_coding	RIKEN cDNA 4732416N19 gene			GO:0003674,GO:0005575,GO:0008150	molecular_function|cellular_component|biological_process
4732419C18Rik	8.487619811371246	0.8821544985209728	16.093085124221517	18.186624837423885	4.184805920333065	0.0007106576253392728	0.002647730484964709	Up	0.2151195004905408	0.09097637833623756	0.0489993248692457	0.008260403335256706	0.0	0.016446257288647414	100042484	non_coding	RIKEN cDNA 4732419C18 gene			GO:0003674,GO:0005575,GO:0008150	molecular_function|cellular_component|biological_process
4732465J04Rik	4.791471228976193	1.7728155815013469	7.810126876451039	4.408613442500497	2.140324983636269	0.07656576060387964	0.15470892171586445	Up	0.3755329512007661	0.16683803197376654	0.32947915296268915	0.0	0.12346916036144545	0.12441061794720593	414105	non_coding				GO:0003674,GO:0005575,GO:0008150	molecular_function|cellular_component|biological_process
4732471J01Rik	34.94315362493282	29.848149684530096	40.038157565335545	1.3407095200773202	0.42299669485669655	0.31994309221828304	0.4632764967315272	Up	0.23835236066277826	0.23825881842002256	0.14345246739003406	0.16831716953164366	0.2350992029895268	0.1791133457553235	654804	non_coding	RIKEN cDNA 4732471J01 gene			GO:0003674,GO:0005575,GO:0008150	molecular_function|cellular_component|biological_process
4732491K20Rik	27.43899624466295	35.77878637757953	19.09920611174637	0.5333473632565228	-0.9068526444190478	0.08920045724137841	0.17503044553016855	Down	0.15061545270276472	0.1664043792441561	0.08606786474486126	0.38779913061854654	0.3831278388153359	0.18120676961875645	224523	non_coding	RIKEN cDNA 4732491K20 gene			GO:0003674,GO:0005575,GO:0008150	molecular_function|cellular_component|biological_process
4831440E17Rik	40.11496371669042	48.44751006967083	31.782417363710017	0.6555726518563295	-0.6091724232660383	0.11061777491068807	0.207271094608182	Down	0.1829087155944719	0.1613267050676415	0.11150829896211603	0.2900307618763833	0.3130683713334149	0.2726818996315604	320965	non_coding	RIKEN cDNA 4831440E17 gene			GO:0003674,GO:0005575,GO:0008150	molecular_function|cellular_component|biological_process
4833407H14Rik	247.6301877017807	80.28975514854449	414.97062025501685	5.167212204646169	2.3693861329023616	2.6927615019627114e-26	6.674414122840336e-25	Up	6.6735979318001055	8.970601999653724	7.282602018965667	1.5518875541092862	1.7785051130482674	2.2658309413613864	73899	non_coding	RIKEN cDNA 4833407H14 gene			GO:0003674,GO:0005575,GO:0008150	molecular_function|cellular_component|biological_process
4833411C07Rik	8.677560140527117	4.729480274484604	12.625640006569634	2.67299875315581	1.418459164623135	0.07866031528994133	0.15805880617807466	Up	0.16745895328087404	0.18831738758769367	0.35123656375005474	0.08359363242101712	0.14452671266934589	0.1040205249891364	71624	non_coding	RIKEN cDNA 4833411C07 gene
4833412C05Rik	8.793756411462391	5.308644953536457	12.278867869388325	2.3131782553617675	1.2098764454887547	0.16157922817193748	0.2784935700220889	Up	0.3949510908750439	0.11611649732246218	0.2522432157896488	0.20875251974389733	0.0687459867940458	0.13854035571960327	73904	non_coding	RIKEN cDNA 4833412C05 gene			GO:0003674,GO:0005575,GO:0008150	molecular_function|cellular_component|biological_process
4833417C18Rik	11.006585153539099	14.161625863567426	7.851544443510781	0.5539414098868914	-0.8521947036953793	0.26961236984997744	0.4091448475730064	Down	0.07630237370872274	0.19068107141808424	0.13179790605150787	0.4761161209726241	0.1693371577663797	0.2654218945439253	73906	non_coding	RIKEN cDNA 4833417C18 gene			GO:0003674,GO:0005575,GO:0008150	molecular_function|cellular_component|biological_process
4833418N02Rik	62.48134319457567	67.61526235409222	57.347424035059156	0.8484850783859488	-0.23703880639565755	0.4508443117330063	0.5931296607827066	Down	0.690686094561409	0.8054842043674642	1.0225966945996403	1.0836029488928318	1.2489752907935237	1.4055960404152952	74597	non_coding	RIKEN cDNA 4833418N02 gene			GO:0003674,GO:0005575,GO:0008150	molecular_function|cellular_component|biological_process
4833419F23Rik	72.03549377579522	26.25277422127918	117.81821333031124	4.486186412496721	2.1654895693312306	2.4412140268858893e-11	2.512224378865096e-10	Up	3.227196337730988	2.7120648869515374	3.0444098123640986	0.9694394352389694	0.5633893582894559	0.9934491455829668	73915	non_coding	RIKEN cDNA 4833419F23 gene			GO:0003674,GO:0005575,GO:0008150	molecular_function|cellular_component|biological_process
4833420G17Rik	1237.7239553734285	1430.9446730901493	1044.5032376567078	0.7299580029426488	-0.4541146318389361	0.0014041796081061394	0.0048915040978362	Down	8.392308250408353	6.549105163582536	7.675242351667942	12.9687586983919	11.380928022578702	14.691238111527245	67392	protein_coding	RIKEN cDNA 4833420G17 gene			GO:0003674,GO:0005575,GO:0008150	molecular_function|cellular_component|biological_process
4833422C13Rik	26.829712395410336	42.901043421159976	10.758381369660722	0.2512531199383975	-1.9927865838029304	0.0013822883306089562	0.004825534825292348	Down	0.022396926945390173	0.03582101950513841	0.07074093973170788	0.1386356565458403	0.3357868779920671	0.16917363359101992	373852	non_coding	RIKEN cDNA 4833422C13 gene			GO:0003674,GO:0005575,GO:0008150	molecular_function|cellular_component|biological_process
4833428L15Rik	7.353490091563499	2.372790474685299	12.334189708441697	5.205917140710548	2.3801523494605603	0.02150293249909916	0.05404762217423194	Up	0.13989273559424886	0.2996525018273865	0.21698125710896715	0.019952253012323787	0.11827149118022495	0.019862219386329143	74602	non_coding	RIKEN cDNA 4833428L15 gene			GO:0003674,GO:0005575,GO:0008150	molecular_function|cellular_component|biological_process
4833438C02Rik	450.01693375953374	240.8403597747477	659.1935077443197	2.7369400633740404	1.4525638412721624	8.796092236922093e-14	1.1089902048443861e-12	Up	9.93482083763906	6.864433255135409	7.972593916509501	4.284991831916819	3.095222692886504	4.0278981273645735	100503392	non_coding	RIKEN cDNA 4833438C02 gene			GO:0003674,GO:0005575,GO:0008150	molecular_function|cellular_component|biological_process
4833439F03Rik	11.012431331135321	14.148792452337297	7.876070209933353	0.5558351089645259	-0.8472711305732612	0.3389554769400837	0.4832890732401631	Down	0.1273959885086143	0.07428516170477517	0.02095737650174068	0.2543785978988926	0.06282861071557097	0.1899230446130764	105246973	non_coding	RIKEN cDNA 4833439F03 gene			GO:0003674,GO:0005575,GO:0008150	molecular_function|cellular_component|biological_process
4833439L19Rik	5726.36467150535	5697.241724872409	5755.487618138293	1.0102248337735666	0.01467641225653376	0.8662072320633925	0.9145587359490196	Up	29.30305602824845	31.45506848198737	31.575705479911136	36.87251207423503	39.67210161205068	38.582363530969374	97820	protein_coding	RIKEN cDNA 4833439L19 gene			GO:0003674,GO:0005737,GO:0008150,GO:0016491	molecular_function|cytoplasm|biological_process|oxidoreductase activity
4833447I15Rik	24.965357558863282	37.181560532280606	12.749154585445964	0.34230804091522615	-1.5466329128163592	0.008741339284946574	0.024628144336848776	Down	0.4538003398277794	0.3024148294995428	0.09953703869564208	1.1578304418393983	0.8206121650074826	1.1776624326124794	74844	non_coding				GO:0003674,GO:0005575,GO:0008150	molecular_function|cellular_component|biological_process
4921504A21Rik	7.9359591611886255	12.1234967765658	3.748421545811457	0.308616728103817	-1.696111831752703	0.06566138709602509	0.13660408658360484	Down	0.011670087073493192	0.06999304263463445	0.03455634205180338	0.1514649930671166	0.2071945371928152	0.11598578018269196	70832	non_coding	RIKEN cDNA 4921504A21 gene			GO:0003674,GO:0005575,GO:0008150	molecular_function|cellular_component|biological_process
4921504E06Rik	2.755240111265965	3.255474754763707	2.2550054677682243	0.6915323045517812	-0.5321314472309596	0.7295628946559659	0.820093485890889	Down	0.0502209735138749	0.025100632055933443	0.0	0.06267436762104703	0.0619194142531201	0.012478310482728738	70909	protein_coding	RIKEN cDNA 4921504E06 gene			GO:0003674,GO:0005575,GO:0008150	molecular_function|cellular_component|biological_process
4921507P07Rik	22.27001910994348	23.650285923603512	20.88975229628345	0.8834355721401185	-0.1788031702329589	0.7389648855543827	0.8272098887888776	Down	0.09646838098116577	0.20162745429105688	0.19043527549682096	0.19262373786522974	0.3027555047552348	0.2004706471836644	70821	protein_coding	RIKEN cDNA 4921507P07 gene			GO:0003674,GO:0005737,GO:0005813,GO:0005856,GO:0008150	molecular_function|cytoplasm|centrosome|cytoskeleton|biological_process
4921509O07Rik	12.068259608266535	0.2935707409769097	23.84294847555616	75.13118469556062	6.231339946266664	4.285986250783947e-06	2.392406970215156e-05	Up	0.2548416053727053	0.15676405653320022	0.21283942555527047	0.0	0.0	0.009741540400229213	70917	non_coding	RIKEN cDNA 4921509O07 gene			GO:0003674,GO:0005575,GO:0008150	molecular_function|cellular_component|biological_process
4921517D16Rik	6.589337092425031	9.449541470477001	3.729132714373065	0.39467368408293185	-1.3412677679764862	0.13229268467252092	0.2385315598815251	Down	0.005989931610630003	0.011975161680773864	0.011824540485448254	0.035881280622567284	0.029540889456791494	0.02976613999212997	70876	non_coding				GO:0003674,GO:0005575,GO:0008150	molecular_function|cellular_component|biological_process
4921524J17Rik	375.9743827452517	428.64528110565686	323.3034843848466	0.7541065501014471	-0.4071597140423497	0.013469606789364529	0.035915988219634744	Down	4.700872039921314	4.699027165751412	4.203957750302149	6.7563832769524845	7.2195785404074275	8.764045530990664	66714	protein_coding	RIKEN cDNA 4921524J17 gene			GO:0003674,GO:0005575,GO:0008150	molecular_function|cellular_component|biological_process
4921531C22Rik	69.56450106893274	81.81447595731724	57.31452618054828	0.7009671852162044	-0.5125811867911932	0.10132435194860284	0.1936291016662308	Down	0.5018933825496852	0.6469243216179633	0.8734440458560109	1.2658840462370091	1.2245807432383993	1.142030696085454	66730	non_coding	RIKEN cDNA 4921531C22 gene			GO:0003674,GO:0005575,GO:0008150	molecular_function|cellular_component|biological_process
4921536K21Rik	28.55465564245256	29.54530693414303	27.56400435076209	0.933397587320678	-0.09943635671000227	0.8225047562043204	0.8862501909581544	Down	0.21143451874328845	0.22095842870933616	0.27509558574572884	0.3933977647987554	0.32230261341104594	0.23879425331730705	67430	protein_coding	RIKEN cDNA 4921536K21 gene			GO:0003674,GO:0005575,GO:0008150	molecular_function|cellular_component|biological_process
4930402H24Rik	3505.1056043639533	4225.9784752094765	2784.232733518429	0.6588739933402042	-0.6019255121506609	2.2938521128135538e-10	2.149262826110696e-09	Down	7.684796351454778	7.072214043499818	8.374385727524727	14.344458520259336	14.806909663353386	15.049684924862035	228602	protein_coding	RIKEN cDNA 4930402H24 gene			GO:0003674,GO:0005575,GO:0008150	molecular_function|cellular_component|biological_process
4930404I05Rik	1.4768900709013841	2.9537801418027687	0.0	0.06969527921395204	-3.8427952508298637	0.08753077706197951	0.17240729596617085	Down	0.0	0.0	0.0	0.05136991112988885	0.10150225453026804	0.10227621352715087	67394	non_coding	RIKEN cDNA 4930404I05 gene			GO:0003674,GO:0005575,GO:0008150	molecular_function|cellular_component|biological_process
4930404N11Rik	47.21224011571287	60.540777553612315	33.883702677813424	0.5600286617162048	-0.8364274301141119	0.01553603998074191	0.04067438357322023	Down	0.9412638863190425	1.0132709826780844	1.3221239895234815	2.710779123293056	2.3567509084243667	2.3027599845652618	432479	protein_coding	RIKEN cDNA 4930404N11 gene			GO:0003674,GO:0005575,GO:0005737,GO:0005856,GO:0008150,GO:0042995	molecular_function|cellular_component|cytoplasm|cytoskeleton|biological_process|cell projection
4930405A21Rik	12.988265322850252	10.93888224013314	15.037648405567367	1.373369463276422	0.4577197909136111	0.5878530224985757	0.7123279291880349	Up	0.15172286068613866	0.657207704845405	0.1996743007402026	0.4796762254349721	0.3242461467582482	0.1256609759165246	74846	non_coding	RIKEN cDNA 4930405A21 gene			GO:0003674,GO:0005575,GO:0008150	molecular_function|cellular_component|biological_process
4930405D11Rik	3.953730463709542	6.782650473257355	1.1248104541617328	0.16531756060527822	-2.596688114040936	0.05621147831479186	0.12056998019081658	Down	0.0	0.04985298973249814	0.024612974385096825	0.1991665930030973	0.12297968896258935	0.2478348286163369	73922	non_coding	RIKEN cDNA 4930405D11 gene			GO:0003674,GO:0005575,GO:0008150	molecular_function|cellular_component|biological_process
4930412C18Rik	24.76489117942242	28.34573986025051	21.184042498594344	0.747979287430482	-0.4189297744202517	0.4350858061487582	0.5786916229925642	Down	0.057053759025966724	0.12039955482007075	0.18145634756420206	0.21518673279050946	0.18758353161489444	0.2016147882681856	320152	non_coding	RIKEN cDNA 4930412C18 gene			GO:0003674,GO:0005575,GO:0008150	molecular_function|cellular_component|biological_process
4930412M03Rik	2.291191441006218	3.8288703314545853	0.7535125505578538	0.19570004591257065	-2.3532840004564717	0.1796633374906419	0.30164387305921353	Down	0.008342409724950704	0.008339135716195394	0.0	0.049973249089885236	0.008228548154061849	0.0497477470969265	100504140	non_coding	RIKEN cDNA 4930412M03 gene			GO:0003674,GO:0005575,GO:0008150	molecular_function|cellular_component|biological_process
4930412O13Rik	7.649891540073936	12.681704172403492	2.6180789077443865	0.20610064329080194	-2.2785790869970857	0.013228555423666702	0.03538064982304926	Down	0.012458879787299492	0.018680985382554083	0.0122973464493997	0.08707066392553084	0.061444172400719324	0.1176341049617181	381347	non_coding	RIKEN cDNA 4930412O13 gene			GO:0003674,GO:0005575,GO:0008150	molecular_function|cellular_component|biological_process
4930413G21Rik	8.244268234891639	5.301433575585238	11.187102894198038	2.1088197683338943	1.0764357995213878	0.2332984395494519	0.3676752829878669	Up	0.28714074442740456	0.10763552062786866	0.1417089366879469	0.07166872052072938	0.05310406825816805	0.19619962644883893	73951	non_coding	RIKEN cDNA 4930413G21 gene			GO:0003674,GO:0005575,GO:0008150	molecular_function|cellular_component|biological_process
4930415O20Rik	15.317200067010345	4.7314523316322825	25.90294780238841	5.473224835545044	2.4523911224806016	0.0015231257987935243	0.005257803188897469	Up	1.066885133446699	1.510827443253605	0.482649121378427	0.3550513998942141	0.263080931794882	0.08836231168688477	73863	protein_coding	RIKEN cDNA 4930415O20 gene			GO:0003674,GO:0005575,GO:0008150	molecular_function|cellular_component|biological_process
4930417H01Rik	2.07159574212977	2.652615310399268	1.4905761738602743	0.561893204317423	-0.8316321428088459	0.6084835888790012	0.7281542430320067	Down	0.0	0.015539594266323948	0.015344140348818472	0.01552047361292286	0.015333519451745771	0.03862609547017051	414106	non_coding				GO:0003674,GO:0005575,GO:0008150	molecular_function|cellular_component|biological_process
4930417O13Rik	2.314140538506714	2.370435705062246	2.2578453719511824	0.9508153701663181	-0.07276286989530241	0.9615354942982984	0.9755783854924858	Down	0.023019860686597737	0.0920433058373113	0.022721400873341898	0.045965025695362566	0.11352836794442148	0.02287880531325561	73870	non_coding	RIKEN cDNA 4930417O13 gene			GO:0003674,GO:0005575,GO:0008150	molecular_function|cellular_component|biological_process
4930422M22Rik	5.407253020787187	8.564885133250911	2.249620908323465	0.262119987416573	-1.9317007273052096	0.11170129456830727	0.20885578041228944	Down	0.0	0.10040252822373376	0.04956984262387763	0.10027898819367524	0.2972131884149765	0.3244360725509472	73774	non_coding	RIKEN cDNA 4930422M22 gene			GO:0003674,GO:0005575,GO:0008150	molecular_function|cellular_component|biological_process
4930426D05Rik	23.828990261552004	44.27532469699111	3.382655826112915	0.0760104211043402	-3.7176589627331817	6.946294987140213e-08	4.968913067819384e-07	Down	0.0119132138875243	0.071451231022856	0.02351751056303285	0.6303759406975991	0.5052764928996084	0.6393716132570896	74644	protein_coding	RIKEN cDNA 4930426D05 gene			GO:0003674,GO:0005575,GO:0008150	molecular_function|cellular_component|biological_process
4930426I24Rik	13.506960162017707	12.103069274909075	14.910851049126347	1.2320849528276263	0.3011017339530328	0.6119937834067415	0.7303883825409478	Up	0.1555874152943103	0.13330830381649458	0.15357017498404493	0.1331442749603303	0.14250217138889446	0.17672462337376954	100504512	non_coding	RIKEN cDNA 4930426I24 gene			GO:0003674,GO:0005575,GO:0008150	molecular_function|cellular_component|biological_process
4930426L09Rik	8.806298252951775	12.395727521853175	5.2168689840503815	0.4209953286080708	-1.248123869746191	0.10104570067254358	0.1932739811973339	Down	0.08465917809707714	0.0677007626380762	0.08356154493459858	0.23666111143689034	0.20040889286124253	0.2692493588951644	74629	non_coding	RIKEN cDNA 4930426L09 gene			GO:0003674,GO:0005575,GO:0008150	molecular_function|cellular_component|biological_process
4930428G15Rik	4.34387678290832	7.939773199164129	0.7479803666525165	0.09405175801949449	-3.4104012788566407	0.04818732810169669	0.10610680604146884	Down	0.0623561529874878	0.0	0.0	0.12450997047095735	0.061505083600125236	0.6507276559543448	73856	non_coding	RIKEN cDNA 4930428G15 gene			GO:0003674,GO:0005575,GO:0008150	molecular_function|cellular_component|biological_process
4930429B21Rik	12.578642328868424	17.42401785811823	7.733266799618629	0.4452875934427938	-1.1671906787676776	0.1685418902587808	0.2875503247869474	Down	0.03870878112377127	0.025795726482097752	0.2037701838323093	0.2447578688757935	0.2545364228989798	0.2564772739219322	67576	non_coding	RIKEN cDNA 4930429B21 gene			GO:0003674,GO:0005575,GO:0008150	molecular_function|cellular_component|biological_process
4930429F24Rik	2.385929566033786	1.7742578570915908	2.9976012749759824	1.6881369192498465	0.7554319210545315	0.5875252334835388	0.7120588697864751	Up	0.0331061943821728	0.06618640347380345	0.03267696204547723	0.016526241146391868	0.048981515590757634	0.03290333448340578	74633	non_coding	RIKEN cDNA 4930429F24 gene			GO:0003674,GO:0005575,GO:0008150	molecular_function|cellular_component|biological_process
4930430F08Rik	166.9082562129189	173.01668109858386	160.79983132725403	0.9293031927599277	-0.10577873043405063	0.5873743370745714	0.7120284620029127	Down	0.7939517089999667	0.9700045908557421	0.939145545789874	1.245614208719784	1.14359715171743	1.2775689903098502	68281	protein_coding	RIKEN cDNA 4930430F08 gene			GO:0002244,GO:0003674,GO:0005575	hematopoietic progenitor cell differentiation|molecular_function|cellular_component
4930431P03Rik	13.841400972721058	8.264779864962279	19.418022080479837	2.348587781581204	1.231793517242772	0.05489026609805071	0.11822144258722166	Up	0.2756431609383362	0.15429959092052334	0.14147606705053245	0.11007838099261896	0.08700193245451546	0.1095816573505188	73895	non_coding	RIKEN cDNA 4930431P03 gene			GO:0003674,GO:0005575,GO:0008150	molecular_function|cellular_component|biological_process
4930432K21Rik	47.44525505856585	47.248148559631176	47.64236155750051	1.0076287075124628	0.010964130396268113	0.9828001474406379	0.9894615389209234	Up	0.32521721845791435	0.491598885826863	0.18790283345192446	0.6652176764096199	0.3207784837763783	0.2759232967397836	74666	protein_coding	RIKEN cDNA 4930432K21 gene			GO:0005515,GO:0005694,GO:0007141,GO:0007144,GO:0007283,GO:0035861,GO:0051321,GO:1990166,GO:1990918	protein binding|chromosome|male meiosis I|female meiosis I|spermatogenesis|site of double-strand break|meiotic cell cycle|protein localization to site of double-strand break|double-strand break repair involved in meiotic recombination
4930438A08Rik	22.783170128883533	7.962319827050595	37.60402043071647	4.721716387668979	2.2393113879469793	0.0011655736261853614	0.0041337346949737504	Up	0.4836618663931338	0.20573278789403115	0.3453467072618125	0.17465769784162208	0.030450676359080414	0.07159334946900561	73988	protein_coding	RIKEN cDNA 4930438A08 gene	mmu00250,mmu00270,mmu00280,mmu00350,mmu00360,mmu00380,mmu00400	Alanine, aspartate and glutamate metabolism|Cysteine and methionine metabolism|Valine, leucine and isoleucine degradation|Tyrosine metabolism|Phenylalanine metabolism|Tryptophan metabolism|Phenylalanine, tyrosine and tryptophan biosynthesis	GO:0001716,GO:0005575,GO:0009063,GO:0046592	L-amino-acid oxidase activity|cellular_component|amino acid catabolic process|polyamine oxidase activity
4930443O20Rik	23.4508709637038	39.850512160959184	7.051229766448428	0.17737553958688096	-2.4951210218312285	2.541539561817179e-05	0.00012589906985843263	Down	0.06974555157436264	0.0871477246016816	0.1721031958043153	0.5744672598080501	0.7739283128685198	0.9877840955101445	74687	non_coding	RIKEN cDNA 4930443O20 gene			GO:0003674,GO:0005575,GO:0008150	molecular_function|cellular_component|biological_process
4930444A19Rik	3.0077036605701544	2.649348046743406	3.3660592743969038	1.2688564785383931	0.34352889391446545	0.8105780325949157	0.8789597879300146	Up	0.05572692742071168	0.041778792890440716	0.02750220504381251	0.06954564380541431	0.0	0.05538545782367306	73980	non_coding				GO:0003674,GO:0005575,GO:0008150	molecular_function|cellular_component|biological_process
4930444F02Rik	11.746110142231483	15.341001079196547	8.151219205266429	0.5324351283919545	-0.909322336024876	0.20505291731218347	0.3336776206398758	Down	0.03592676020530889	0.02394177374587845	0.07092191667176401	0.10760541593652584	0.07677889481781461	0.12497316000836654	73968	non_coding	RIKEN cDNA 4930444F02 gene			GO:0003674,GO:0005575,GO:0008150	molecular_function|cellular_component|biological_process
4930444P10Rik	23.58448069041007	12.100184723728587	35.068776657091554	2.8974425529202525	1.5347800574565376	0.001943570644413525	0.006552414984612421	Up	0.4762708331886406	0.3944695328725332	0.4029392832000437	0.13585660650360004	0.1744861633447577	0.2434384076435863	75799	protein_coding	RIKEN cDNA 4930444P10 gene			GO:0003674,GO:0005575,GO:0008150	molecular_function|cellular_component|biological_process
4930445E18Rik	6.645615732703343	0.5885837575440632	12.702647707862617	21.51925162300606	4.4275560009161135	0.000817764847114205	0.003000302883500555	Up	0.02022203693285068	0.031444156678034865	0.024395374415091056	0.0022432475926518697	0.0	0.002233125040845543	78115	non_coding				GO:0003674,GO:0005575,GO:0008150	molecular_function|cellular_component|biological_process
4930445K14Rik	128.24358236944497	158.0437493890399	98.44341534985008	0.6229580059142659	-0.6827931815597851	0.009091821329288723	0.025508872593466868	Down	1.6119673476333718	0.952789228837371	1.1206650604565895	2.504991471370641	2.6407267606887204	2.298650776723724	105244413	non_coding				GO:0003674,GO:0005575,GO:0008150	molecular_function|cellular_component|biological_process
4930447K03Rik	10.390685973681956	18.927869957988058	1.853501989375858	0.09831443282396009	-3.346452966137622	0.0007334272596335933	0.002725025578785768	Down	0.0730707872133146	0.0	0.04808226748221239	0.3647611792233637	0.7447592819091642	0.4357382533717241	432745	non_coding	RIKEN cDNA 4930447K03 gene			GO:0003674,GO:0005575,GO:0008150	molecular_function|cellular_component|biological_process
4930448E22Rik	5.771583764859487	10.049899076136326	1.4932684535826537	0.1485342480564634	-2.7511324783089846	0.01374965949308318	0.03656655064890686	Down	0.02342710216988019	0.01170895405961141	0.011561681170653024	0.09355637446002103	0.17330517620566016	0.12805953271940052	102633321	non_coding				GO:0003674,GO:0005575,GO:0008150	molecular_function|cellular_component|biological_process
4930453N24Rik	1354.8552794514246	1140.48318379821	1569.2273751046405	1.375858289146903	0.4603318827773671	0.001946146701252429	0.006560004924411868	Up	4.935126243860529	6.944412821142435	5.766264920212798	5.6093359387478365	5.250533806471915	5.315722611059258	67609	protein_coding	RIKEN cDNA 4930453N24 gene			GO:0003674,GO:0005634,GO:0006915,GO:0043065	molecular_function|nucleus|apoptotic process|positive regulation of apoptotic process
4930455G09Rik	14.647794994627686	10.633920363516342	18.661669625739023	1.7548555182367518	0.8113522546301605	0.2529199442951945	0.38998138444309255	Up	1.0800303795265276	0.4398396924014283	0.4737899743318798	0.7587883057357667	0.394551688913363	0.27829211359573724	78917	non_coding	RIKEN cDNA 4930455G09 gene			GO:0003674,GO:0005575,GO:0008150	molecular_function|cellular_component|biological_process
4930459C07Rik	2.0172886698652053	0.29736778619020593	3.7372095535402035	11.771576178766491	3.557235600739161	0.09212455903487432	0.17973809320682793	Up	0.1667652542200585	0.020837475824395445	0.020575386209248297	0.0	0.020561144351823143	0.0	74881	non_coding	RIKEN cDNA 4930459C07 gene			GO:0003674,GO:0005575,GO:0008150	molecular_function|cellular_component|biological_process
4930467E23Rik	49.227943532825506	44.84910298615736	53.60678407949368	1.195567081840072	0.25769508021506843	0.4869889938206696	0.6249707556172637	Up	0.2301653571875663	0.13723773597842087	0.21123865048817567	0.19754043341089167	0.16329792176836333	0.24882123589441185	626415	protein_coding	RIKEN cDNA 4930467E23 gene			GO:0003674,GO:0005575,GO:0008150	molecular_function|cellular_component|biological_process
4930470G03Rik	8.319345690047314	7.679080658598703	8.959610721495922	1.1665433130579599	0.22223987472361054	0.7783855778003279	0.8551319913609107	Up	0.0940880314008775	0.0470255531069716	0.046434075078646365	0.08610743283504896	0.06186924582773583	0.0545483762704016	105245359	non_coding	RIKEN cDNA 4930470G03 gene			GO:0003674,GO:0005575,GO:0008150	molecular_function|cellular_component|biological_process
4930470H14Rik	2.0583359850352583	4.116671970070519	0.0	0.049989364723867794	-4.3222349967310665	0.05338322089853807	0.11553400957481975	Down	0.0	0.0	0.0	0.02897334087948748	0.0143121691076416	0.15863430004686985	75815	non_coding	RIKEN cDNA 4930470H14 gene			GO:0003674,GO:0005575,GO:0008150	molecular_function|cellular_component|biological_process
4930471E19Rik	2.358263835293557	0.5885837575440632	4.127943913043052	6.993498305870659	2.8060143048155517	0.1119603719938621	0.2093014505504357	Up	0.015754982924515545	0.1102415987728974	0.046652143684212964	0.015729421754862645	0.0	0.01565844346110732	74912	non_coding				GO:0003674,GO:0005575,GO:0008150	molecular_function|cellular_component|biological_process
4930473A02Rik	11.782478480096808	14.179021744961602	9.385935215232015	0.660746370108653	-0.5978315006211679	0.4099474995137092	0.5539728970256877	Down	0.19642852025192656	0.19635143117139706	0.05287684418998445	0.2852506633642657	0.29942804893900576	0.26621576516027384	321014	non_coding	RIKEN cDNA 4930473A02 gene			GO:0003674,GO:0005575,GO:0008150	molecular_function|cellular_component|biological_process
4930480K23Rik	42.13363496576749	65.17927581205987	19.087994119475123	0.2925391382353463	-1.7732984419494908	0.0003989464257439699	0.001574046239541784	Down	0.17421528654906376	0.10716733238900797	0.05952341421865893	0.5820053606388446	0.3040202015184886	0.5860386179095015	75016	non_coding	RIKEN cDNA 4930480K23 gene			GO:0003674,GO:0005575,GO:0008150	molecular_function|cellular_component|biological_process
4930481A15Rik	58.950178117639815	19.508094200154787	98.39226203512486	5.046185680453028	2.335193292984888	6.862379597286347e-11	6.778822994854841e-10	Up	0.8948611987273681	1.0106801380341532	1.1470896607188312	0.3016706928893334	0.2865739172361494	0.1732554333075408	74931	non_coding	RIKEN cDNA 4930481A15 gene			GO:0003674,GO:0005575,GO:0008150	molecular_function|cellular_component|biological_process
4930481B07Rik	29.099829969773378	36.916923877419826	21.28273606212695	0.5763020200396504	-0.7951030182547696	0.05874155564243004	0.1250145559979698	Down	0.07310111543158243	0.06611314790825414	0.058409843612004124	0.15639110326690706	0.1407732914414322	0.1349273428456208	108168883	non_coding				GO:0003674,GO:0005575,GO:0008150	molecular_function|cellular_component|biological_process
4930486L24Rik	197.601971486168	167.11388884899526	228.0900541233408	1.3649514501584323	0.4488496369610099	0.10293295034450656	0.196033136317418	Up	2.4006210580401484	4.213176739701692	4.540027152072277	4.043332065474114	3.018564680154872	3.2419250465514446	214639	protein_coding	RIKEN cDNA 4930486L24 gene			GO:0004197,GO:0005576,GO:0005615,GO:0005764,GO:0006508,GO:0006955,GO:0008234,GO:0008656,GO:0010952,GO:0030054,GO:0051603,GO:2001235	cysteine-type endopeptidase activity|extracellular region|extracellular space|lysosome|proteolysis|immune response|cysteine-type peptidase activity|cysteine-type endopeptidase activator activity involved in apoptotic process|positive regulation of peptidase activity|cell junction|proteolysis involved in protein catabolic process|positive regulation of apoptotic signaling pathway
4930500F10Rik	15.704863711860224	19.76878674072021	11.64094068300024	0.5878020353812744	-0.7665977402713955	0.27533344333365434	0.4155675793555613	Down	0.16848688212355795	0.14596465766097724	0.03326047922486075	0.21307046620883807	0.2105038943840893	0.32374530893493897	102636338	non_coding				GO:0003674,GO:0005575,GO:0008150	molecular_function|cellular_component|biological_process
4930502C15Rik	7.307922871457758	9.462227812625068	5.153617930290448	0.546285094204612	-0.8722740363223821	0.4456948280482856	0.5884628249283279	Down	0.002581114867711461	0.0	0.006369124731884154	0.0032211590252507753	0.010183545848440927	0.007054572124570995	320733	non_coding				GO:0003674,GO:0005575,GO:0008150	molecular_function|cellular_component|biological_process
4930503B20Rik	8.449263510986714	6.4894624447558185	10.409064577217613	1.604682872736444	0.6822882112813892	0.4195299058600988	0.5631178490551398	Up	0.04490692353726652	0.0513020567466503	0.08231728327621496	0.019214599599068568	0.0442940103591417	0.07651157840098438	75015	protein_coding	RIKEN cDNA 4930503B20 gene
4930503L19Rik	458.695723854333	518.4888928539626	398.9025548547036	0.7692757363541987	-0.3784272897188924	0.0040521629646841206	0.012549094595980977	Down	2.5180852412381234	2.349290542304739	2.2799746349531804	3.767647781396796	3.7818732329446094	4.157745079050699	269033	protein_coding	RIKEN cDNA 4930503L19 gene			GO:0005576,GO:0008285	extracellular region|negative regulation of cell population proliferation
4930505A04Rik	3.281067982630065	3.2482633768124884	3.3138725884476443	1.0226434034495822	0.03230316388991182	0.9836263887664212	0.9899798137960534	Up	0.02720076511400143	0.02719009007572466	0.1879366898183123	0.0	0.13414757423054344	0.16220454621008687	75087	protein_coding	RIKEN cDNA 4930505A04 gene			GO:0003674,GO:0005575,GO:0008150	molecular_function|cellular_component|biological_process
4930506C21Rik	6.566108432498928	6.785005242880406	6.347211622117452	0.9349321156677426	-0.09706647849130122	0.9098415291229168	0.9430327721812234	Down	0.10322341633005673	0.18057008537468427	0.15282763787423198	0.1803479033821636	0.1527218537393879	0.2564772739219322	75060	non_coding	RIKEN cDNA 4930506C21 gene			GO:0003674,GO:0005575,GO:0008150	molecular_function|cellular_component|biological_process
4930507D05Rik	2.618210315760523	1.4797746220818724	3.7566460094391734	2.53697415413319	1.3431088217692897	0.38159221114978026	0.5267197989365706	Up	0.022935923181815247	0.06878076568836458	0.0226385516449979	0.03434806728694026	0.02262288170706521	0.0	74706	non_coding	RIKEN cDNA 4930507D05 gene			GO:0003674,GO:0005575,GO:0008150	molecular_function|cellular_component|biological_process
4930509G22Rik	15.06392466171447	7.379358102785447	22.748491220643487	3.082316394678969	1.6240149597131868	0.008632904418796244	0.02434640543963464	Up	0.23325122039515536	0.1824727931321304	0.20019742970223856	0.12149884663852792	0.060017657152721976	0.07055451005712161	105246071	non_coding	RIKEN cDNA 4930509G22 gene			GO:0003674,GO:0005575,GO:0008150	molecular_function|cellular_component|biological_process
4930511M06Rik	4.239981657438283	5.883865518292952	2.5960977965836154	0.441788812229442	-1.1785712102491108	0.3643642688899991	0.5098020914147993	Down	0.007331208546168802	0.014656662773919178	0.028944628385271207	0.04391588556383854	0.0072311483778119265	0.0947217204825318	75084	non_coding	RIKEN cDNA 4930511M06 gene			GO:0003674,GO:0005575,GO:0008150	molecular_function|cellular_component|biological_process
4930512B01Rik	2.64823618725886	2.6564123556125634	2.640060018905157	0.9908885352808825	-0.01320531662986194	0.9928822961074072	0.9956050762134564	Down	0.053119017024175916	0.07079756036606702	0.0	0.035355223845905205	0.05239402089933259	0.07039137004190961	74724	non_coding	RIKEN cDNA 4930512B01 gene			GO:0003674,GO:0005575,GO:0008150	molecular_function|cellular_component|biological_process
4930512H18Rik	14.414636137907419	8.555466054758703	20.27380622105614	2.3666925435789437	1.2428722981027502	0.08689714974349484	0.17142844263419954	Up	0.06227897953082012	0.19921452134689355	0.07376581531058228	0.049742349589139895	0.049143170757723835	0.08046657046931907	75111	non_coding				GO:0003674,GO:0005575,GO:0008150	molecular_function|cellular_component|biological_process
4930512J16Rik	4.129699727505203	5.305760402355969	2.9536390526544403	0.5581161856992994	-0.8413626088834206	0.5233647009446579	0.6565948530482572	Down	0.0	0.02705845435185079	0.08015435552844334	0.09458806121442148	0.040049437169419916	0.10761284220500653	75131	non_coding	RIKEN cDNA 4930512J16 gene			GO:0003674,GO:0005575,GO:0008150	molecular_function|cellular_component|biological_process
4930513N10Rik	19.44688286986053	22.20074059414594	16.69302514557513	0.752877573265626	-0.4095128100730003	0.55856630605062	0.6873917827830851	Down	0.08976349529237006	0.09870109401373472	0.21263923928273445	0.09857964750898042	0.3895687671197373	0.17842692977087685	319960	non_coding	RIKEN cDNA 4930513N10 gene			GO:0003674,GO:0005575,GO:0008150	molecular_function|cellular_component|biological_process
4930515G01Rik	2.2024590511519757	0.2935707409769097	4.111347361327041	12.94866327299064	3.6947312670103343	0.046973209806210926	0.1040352824575449	Up	0.08044990481359336	0.08041833195857813	0.059555134663219884	0.0	0.0	0.01998923597712901	67642	non_coding	RIKEN cDNA 4930515G01 gene			GO:0003674,GO:0005575,GO:0008150	molecular_function|cellular_component|biological_process
4930519G04Rik	3.3688253663495717	0.0	6.737650732699144	41.326878677880664	5.369008499345202	0.0023044271405747783	0.007610222767165456	Up	0.052371380943550185	0.052350827606398205	0.029538496764273205	0.0	0.0	0.0	67593	protein_coding	RIKEN cDNA 4930519G04 gene			GO:0003674,GO:0005575,GO:0008150	molecular_function|cellular_component|biological_process
4930520E11Rik	11.959900381132467	12.385925730885589	11.533875031379347	0.9315135011207807	-0.10235141551235337	0.8920279099940112	0.931582499468054	Down	0.03869177375069404	0.05525227003524892	0.07638024520296084	0.12692385555313265	0.032711732731964684	0.0714158490105556	102634716	non_coding				GO:0003674,GO:0005575,GO:0008150	molecular_function|cellular_component|biological_process
4930520O04Rik	5.535561330454612	4.416011813408403	6.6551108475008185	1.5083963894281052	0.5930156022904367	0.6154931314528285	0.7334019801212662	Up	0.140338608855107	0.020040504637486304	0.19788439166982227	0.12009507510366045	0.01977474201804824	0.15940420211881046	75116	non_coding	RIKEN cDNA 4930520O04 gene			GO:0003674,GO:0005575,GO:0008150	molecular_function|cellular_component|biological_process
4930522L14Rik	93.92443228539419	123.11750657322573	64.73135799756268	0.5253316533536597	-0.9286995795732236	0.0015131193124244995	0.005224153688307523	Down	0.2349396599214095	0.32790022298861043	0.2012661369115369	0.5355014573016902	0.6033804739439348	0.6960945040111638	100041734	protein_coding				GO:0000978	RNA polymerase II cis-regulatory region sequence-specific DNA binding
4930522O17Rik	7.385860728397309	10.632860800401474	4.138860656393149	0.387943352037268	-1.3660820911900764	0.13321761239948746	0.2398296932610325	Down	0.2226611303579764	0.33386061929263683	0.0549435645012449	0.7224746129484588	0.6588664044066513	0.6085660979674166	78180	non_coding	RIKEN cDNA 4930522O17 gene			GO:0003674,GO:0005575,GO:0008150	molecular_function|cellular_component|biological_process
4930522P08Rik	11.078349646506203	13.260192000815847	8.896507292196569	0.6717309124131939	-0.5740446730040697	0.4826235980033869	0.6215798089427108	Down	0.44796512279735295	0.3731577643923637	0.9580070771789764	0.5963177814247038	0.73641843420328	2.0034908712150936	78183	non_coding	RIKEN cDNA 4930522P08 gene			GO:0003674,GO:0005575,GO:0008150	molecular_function|cellular_component|biological_process
4930523C07Rik	4768.338225515669	4239.215600775161	5297.460850256176	1.2495988542524674	0.3214650357972025	0.009268178829777507	0.025942424905131697	Up	27.15610462605093	32.86126227094891	28.065744650509515	31.65665999224091	26.250369680533446	31.03041307965147	67647	protein_coding	RIKEN cDNA 4930523C07 gene			GO:0003674,GO:0005575,GO:0008150	molecular_function|cellular_component|biological_process
4930524J08Rik	6.399117938934254	6.800193423733592	5.998042454134923	0.8811492668910672	-0.18254166216324086	0.8569480334979661	0.9090588260616717	Down	0.03882825267044958	0.3881301438278597	0.19162416014323067	0.2713567990703851	0.3829830437137428	0.2315419834017444	75129	protein_coding				GO:0003674,GO:0005575,GO:0008150	molecular_function|cellular_component|biological_process
4930525G20Rik	5.574337649533083	5.9042930199496775	5.244382279116488	0.8869012818750598	-0.17315456316278988	0.8504475950151993	0.9043000245763786	Down	0.04211701997062492	0.05052058919326142	0.02494257564904188	0.058868163976434386	0.04985062182654945	0.05860252408828881	320163	non_coding	RIKEN cDNA 4930525G20 gene			GO:0003674,GO:0005575,GO:0008150	molecular_function|cellular_component|biological_process
4930526I15Rik	84.49003429709046	94.23351553200764	74.7465530621733	0.792877050591074	-0.3348309266310487	0.24100630707382986	0.3765327462643802	Down	1.1723102029330843	0.9960726067344676	0.7521220384608388	1.6532016186978846	1.6043799865021604	1.3835880895177035	75135	non_coding	RIKEN cDNA 4930526I15 gene			GO:0003674,GO:0005575,GO:0008150	molecular_function|cellular_component|biological_process
4930527F14Rik	2.4723651339386983	1.1771675150881264	3.767562752789269	3.1929496512375564	1.6748898036181246	0.3563496629401132	0.5012617186166163	Up	0.17116127707790016	0.1710941042179953	0.0	0.06835343276875007	0.0	0.06804499104051262	67651	non_coding	RIKEN cDNA 4930527F14 gene			GO:0003674,GO:0005575,GO:0008150	molecular_function|cellular_component|biological_process
4930528A17Rik	3.659604043598564	3.24643838874687	4.072769698450259	1.2563864690758564	0.329280310771826	0.8047261506142018	0.8745526993874606	Up	0.0711424346761112	0.0	0.058516708658253286	0.04735134126770151	0.0350857227605804	0.04713767051345597	67735	non_coding	RIKEN cDNA 4930528A17 gene			GO:0003674,GO:0005575,GO:0008150	molecular_function|cellular_component|biological_process
4930539J05Rik	14.380934694579961	11.52154982623417	17.240319562925748	1.494992383362894	0.5801381342477463	0.3794961431952608	0.5245074978576535	Up	0.6038569855308318	1.1569383327220844	0.5463588054003793	0.4019181846802504	0.7941536394448171	0.7501960262216517	319587	non_coding	RIKEN cDNA 4930539J05 gene			GO:0003674,GO:0005575,GO:0008150	molecular_function|cellular_component|biological_process
4930542D17Rik	3.693858883280007	1.7804096719279394	5.6073080946320735	3.1531598559983345	1.6567983123016112	0.2423040093998513	0.3778929819737622	Up	0.14778682954743802	0.0738644150368438	0.05470152236687818	0.0	0.0911060985045908	0.01836015727414713	75211	non_coding	RIKEN cDNA 4930542D17 gene			GO:0003674,GO:0005575,GO:0008150	molecular_function|cellular_component|biological_process
4930546K05Rik	1.9146265219649776	3.8292530439299584	0.0	0.05374788384860078	-4.217648235467584	0.05765024386885925	0.123250352036705	Down	0.0	0.0	0.0	0.007098018237500889	0.02103755402598237	0.06359389880375686	78194	non_coding	RIKEN cDNA 4930546K05 gene			GO:0003674,GO:0005575,GO:0008150	molecular_function|cellular_component|biological_process
4930550C14Rik	41.481725677626144	36.04707300857155	46.91637834668077	1.302248065682942	0.3810042941577651	0.3051813734729349	0.4482635734404682	Up	0.16159124722994805	0.1900327413679283	0.2439353116806309	0.19928886187866587	0.2109517482941583	0.16532465002995725	75311	protein_coding	RIKEN cDNA 4930550C14 gene			GO:0005515,GO:0005737,GO:0005739,GO:0005741,GO:0005829,GO:0016020,GO:0090258,GO:1903215	protein binding|cytoplasm|mitochondrion|mitochondrial outer membrane|cytosol|membrane|negative regulation of mitochondrial fission|negative regulation of protein targeting to mitochondrion
4930552P12Rik	6.949769003319631	4.1257083360873565	9.773829670551908	2.36426606218621	1.2413923980356465	0.20346565845698453	0.33166661267818104	Up	0.07056288225687471	0.15114683485604152	0.039798864029747916	0.030192171325139	0.0298284870584742	0.08014914810060382	77594	non_coding	RIKEN cDNA 4930552P12 gene			GO:0003674,GO:0005575,GO:0008150	molecular_function|cellular_component|biological_process
4930553P18Rik	2.3284609440435045	3.5514002653636694	1.1055216227233409	0.313119007512158	-1.6752170066880006	0.296390937456516	0.4385404912882941	Down	0.01494103784468606	0.0	0.029494645076677782	0.0596671889370918	0.0884226884773772	0.029698971742741564	75355	non_coding	RIKEN cDNA 4930553P18 gene			GO:0003674,GO:0005575,GO:0008150	molecular_function|cellular_component|biological_process
4930554G24Rik	1.7018362498451896	2.6583844127602423	0.7452880869301372	0.2804870992082293	-1.83399367819349	0.3327925979220112	0.47662128823981204	Down	0.0	0.015689852351868566	0.01549250851813019	0.09402328088277846	0.03096356984734939	0.015599834190510538	75280	non_coding	RIKEN cDNA 4930554G24 gene			GO:0003674,GO:0005575,GO:0008150	molecular_function|cellular_component|biological_process
4930555A03Rik	21.22526857890877	34.57701160314601	7.873525554671549	0.22723538621394257	-2.1377405789700856	0.0005882192180985478	0.002232735141828028	Down	0.05973577333915319	0.1313671256032756	0.058961280044070974	0.608316340773171	0.4831478397619525	0.296848696668903	100504653	non_coding	RIKEN cDNA 4930555A03 gene			GO:0003674,GO:0005575,GO:0008150	molecular_function|cellular_component|biological_process
4930556A17Rik	1.811532731263932	3.2572997428293244	0.3657657196985415	0.1231366813823533	-3.0216675023142816	0.1429497076403234	0.2530208572717228	Down	0.0	0.0	0.0211898388690808	0.021433350292248843	0.14822620190149638	0.0640098998482638	102640520	non_coding				GO:0003674,GO:0005575,GO:0008150	molecular_function|cellular_component|biological_process
4930556M19Rik	410.9224187825115	496.2021839581437	325.6426536068796	0.656182584400099	-0.607830790779631	0.0017432684798316085	0.005941583695137222	Down	1.4286654734302249	1.9600304587345656	1.6327964299321682	2.644806445166015	3.5200631863322718	3.4779202748206837	75259	non_coding	RIKEN cDNA 4930556M19 gene			GO:0003674,GO:0005575,GO:0008150	molecular_function|cellular_component|biological_process
4930558C23Rik	2.77508540074409	2.948540820999229	2.6016299804889527	0.882857680724391	-0.17974720498827362	0.9066624183301564	0.940899244357048	Down	0.0	0.10407241373811853	0.13701788223207004	0.034648119368987096	0.10269228096269188	0.20695062792321425	67654	protein_coding	RIKEN cDNA 4930558C23 gene			GO:0016020	membrane
4930558J18Rik	1.7054922346426438	2.657471918727434	0.7535125505578538	0.2825266814231588	-1.8235409748314024	0.41062240984738135	0.5545145598854837	Down	0.012261553474878813	0.012256741384037676	0.0	0.0979332808675074	0.012094201380433984	0.0	75323	non_coding	RIKEN cDNA 4930558J18 gene			GO:0003674,GO:0005575,GO:0008150	molecular_function|cellular_component|biological_process
4930562C15Rik	326.5429947437669	215.21325734865326	437.87273213888056	2.034714266253921	1.024826211886361	3.0627106274893267e-09	2.553438604453648e-08	Up	2.02462770977199	2.2532793360414862	2.602538488244231	1.3162232948592991	1.34100504906252	1.6027579819472326	78809	protein_coding	RIKEN cDNA 4930562C15 gene			GO:0003674,GO:0005575,GO:0008150	molecular_function|cellular_component|biological_process
4930563E22Rik	15.437215103441472	21.851420807166523	9.023009399716432	0.41182004476683787	-1.2799140420373558	0.05604652981153084	0.12028003279748588	Down	0.06075631205662864	0.09869026053745518	0.02248822018221796	0.18955543723600696	0.17978123440495408	0.18870007702526706	75304	protein_coding	RIKEN cDNA 4930563E22 gene			GO:0003674,GO:0005575,GO:0008150	molecular_function|cellular_component|biological_process
4930567H12Rik	2.1816755735550504	3.2578295243867594	1.1055216227233409	0.3412145448014026	-1.5512489497973485	0.35969521643621977	0.5048428449404624	Down	0.02634629081722652	0.0	0.052009405559293606	0.10521418447126972	0.15592021716848506	0.02618485257318156	75930	non_coding	RIKEN cDNA 4930567H12 gene			GO:0003674,GO:0005575,GO:0008150	molecular_function|cellular_component|biological_process
4930570G19Rik	3.0304986746678746	5.3157092624056155	0.7452880869301372	0.1402893811077943	-2.833522283384363	0.06467849157577993	0.1351904049103796	Down	0.0	0.00603137489689336	0.00595551346632199	0.0361437216439074	0.0357083470973389	0.035980624758832215	329782	non_coding	RIKEN cDNA 4930570G19 gene			GO:0003674,GO:0005575,GO:0008150	molecular_function|cellular_component|biological_process
4930577N17Rik	29.55224595278507	43.37418497240366	15.730306933166512	0.3620999459389861	-1.4655401334656013	0.00286189843186753	0.00923533709619105	Down	0.2749804123546593	0.24433110693425925	0.12062897950000095	0.7930990286647321	0.572591042404809	0.8654356100917658	67746	non_coding	RIKEN cDNA 4930577N17 gene			GO:0003674,GO:0005575,GO:0008150	molecular_function|cellular_component|biological_process
4930578G10Rik	15.37969138649828	7.975006169198665	22.784376603797888	2.856320219140366	1.5141577275003684	0.00945011260578456	0.02636400010350144	Up	0.754027518735923	0.9124119343234104	0.7442513122029829	0.3962127214907831	0.3522960742805281	0.3155398638156264	102638670	non_coding	RIKEN cDNA 4930578G10 gene			GO:0003674,GO:0005575,GO:0008150	molecular_function|cellular_component|biological_process
4930578L24Rik	17.017329299815106	9.738019959732428	24.296638639897786	2.49375570221817	1.318320140203142	0.04946210370263665	0.10844354984476587	Up	0.2301284243638841	0.15335873975637385	0.11357236808489038	0.14551153789871868	0.04539750225484854	0.06099154684728876	105246496	non_coding	RIKEN cDNA 4930578L24 gene			GO:0003674,GO:0005575,GO:0008150	molecular_function|cellular_component|biological_process
4930578M01Rik	7.818037300921744	11.519195056611116	4.116879545232377	0.35687374293097146	-1.4865143362204918	0.07911676904207557	0.15882319898827074	Down	0.08322174552519733	0.13864847475217926	0.08214274913306294	0.2492601751738047	0.4104294580923462	0.4135590001221895	75951	non_coding	RIKEN cDNA 4930578M01 gene			GO:0003674,GO:0005575,GO:0008150	molecular_function|cellular_component|biological_process
4930579C12Rik	14.833623587603636	0.5885837575440632	29.078663417663197	49.26958808812409	5.622625505126767	7.02304833599446e-06	3.8045749379303856e-05	Up	0.30783900159606026	0.08889636573153589	0.1350434538040386	0.006829767956094521	0.0	0.006798948941649916	319213	non_coding	RIKEN cDNA 4930579C12 gene			GO:0003674,GO:0005575,GO:0008150	molecular_function|cellular_component|biological_process
4930579G18Rik	6.8329386078674785	7.662450202155274	6.003427013579682	0.7818339371721836	-0.3550658856408603	0.6994554735750467	0.7971622015057556	Down	0.08610782933077113	0.13771845760462867	0.05099484836665851	0.17193625285773886	0.06794606771430674	0.2053924780894324	75913	non_coding	RIKEN cDNA 4930579G18 gene			GO:0003674,GO:0005575,GO:0008150	molecular_function|cellular_component|biological_process
4930579G24Rik	89.61621116099585	113.96751050993947	65.26491181205223	0.5726721203974316	-0.8042187249557274	0.0030394913267124393	0.009763199919051993	Down	0.6258247100467589	0.7915490689557407	0.8068058040060977	1.9126817164352008	1.4361280916356147	1.5486280067519709	75939	protein_coding	RIKEN cDNA 4930579G24 gene			GO:0003674,GO:0005575,GO:0005737,GO:0008150	molecular_function|cellular_component|cytoplasm|biological_process
4930579K19Rik	17.84605179887218	16.238343758570704	19.45375983917366	1.1971471253491646	0.2596004655381054	0.6571822250998173	0.7658010227639913	Up	0.5678631953053249	0.34931712944507376	0.2155771801611345	0.41430368429496295	0.3662275355512666	0.4124341579343571	75881	non_coding	RIKEN cDNA 4930579K19 gene			GO:0003674,GO:0005575,GO:0008150	molecular_function|cellular_component|biological_process
4930581F22Rik	232.05882325921044	179.2209908125109	284.89665570591	1.5896546868592092	0.6687134097482079	0.003709676408205847	0.011645559148743795	Up	3.456716715673996	2.083686857072863	2.4296858540059256	2.300738983910676	1.9217393960337217	2.092553445331002	78934	non_coding	RIKEN cDNA 4930581F22 gene			GO:0003674,GO:0005575,GO:0008150	molecular_function|cellular_component|biological_process
4930590J08Rik	29.57060864423477	26.27017010267335	32.871047185796186	1.2508749194306812	0.3229375351960399	0.5358279228933438	0.6678756013061293	Up	0.15310775495203646	0.06695835442709831	0.059819387923008525	0.07961424487359169	0.08809386847289744	0.11412718451647845	381798	protein_coding	RIKEN cDNA 4930590J08 gene			GO:0003674,GO:0005737,GO:0008150,GO:0016020	molecular_function|cytoplasm|biological_process|membrane
4930594M22Rik	7.611252206117031	11.512660529299396	3.7098438829346736	0.32303335350595475	-1.630244962620211	0.058508663695347275	0.12465023363316917	Down	0.020782522905108472	0.01384957781940821	0.03418845147929886	0.10374402481765824	0.07516253126628741	0.08950576671146726	105245866	non_coding	RIKEN cDNA 4930594M22 gene			GO:0003674,GO:0005575,GO:0008150	molecular_function|cellular_component|biological_process
4930597A21Rik	6.066874695192291	6.507152464314117	5.626596926070465	0.8636678365100809	-0.2114515310624897	0.8315807062734358	0.8919954153566982	Down	0.25232801448876685	0.2161962749574096	0.07115900044287306	0.35988376135409234	0.3199938554353221	0.10747794071943434	75389	non_coding	RIKEN cDNA 4930597A21 gene			GO:0003674,GO:0005575,GO:0008150	molecular_function|cellular_component|biological_process
4930597O21Rik	3.5686612409257203	2.66020940082586	4.477113081025581	1.683419951392726	0.7513951209431401	0.5046349253064171	0.6404188033854171	Up	0.07572823997126057	0.07569852015062546	0.07474639926128727	0.03780268855156607	0.07469466134733042	0.056448158481689374	75373	non_coding				GO:0003674,GO:0005575,GO:0008150	molecular_function|cellular_component|biological_process
4930599N23Rik	61.020750587093325	23.93261259802259	98.10888857616408	4.100230064017153	2.0357048616586866	2.2984224348465222e-10	2.1525466669603427e-09	Up	2.3445204930647825	2.572244316822816	2.568112153483188	0.8563597684948516	0.8178428815305291	0.6251633551847098	75379	non_coding	RIKEN cDNA 4930599N23 gene			GO:0003674,GO:0005575,GO:0008150	molecular_function|cellular_component|biological_process
4931403E22Rik	49.094095701776645	64.62957500068158	33.558616402871735	0.519255825694229	-0.9454825976777642	0.02691475047146388	0.06533708363763767	Down	1.7326235862286845	0.7153680135941031	0.9294345491977056	3.15878812810077	2.117643967456708	2.9199246529585245	70942	non_coding	RIKEN cDNA 4931403E22 gene			GO:0003674,GO:0005575,GO:0008150	molecular_function|cellular_component|biological_process
4931403G20Rik	2.1846437640155174	3.2307204263362497	1.1385671016947871	0.35089944264586953	-1.5108704386624685	0.5207935472586749	0.6546739244413127	Down	0.0	0.04074109069121809	0.0	0.013563653640667195	0.0	0.1350244827612764	70934	non_coding	RIKEN cDNA 4931403G20 gene			GO:0003674,GO:0005575,GO:0008150	molecular_function|cellular_component|biological_process
4931406B18Rik	16.60322985312284	0.0	33.206459706245674	203.76534028699857	7.670764865181695	2.987032456083143e-08	2.2225061747821575e-07	Up	0.26677673477193714	0.08889067909371523	0.10842501335671864	0.0	0.0	0.0	74054	protein_coding	RIKEN cDNA 4931406B18 gene			GO:0005886,GO:0007155,GO:0033691	plasma membrane|cell adhesion|sialic acid binding
4931406C07Rik	1652.0302318082618	1813.579537056111	1490.4809265604133	0.8217754290842717	-0.28318390002089633	0.024271247062913302	0.05985880379903695	Down	9.689364026973553	11.859871103447961	9.883830808449034	15.319893081571946	15.75949339514432	17.15317750409351	70984	protein_coding	RIKEN cDNA 4931406C07 gene			GO:0005634,GO:0005654,GO:0008270,GO:0016604,GO:0016787,GO:0016788,GO:0046872	nucleus|nucleoplasm|zinc ion binding|nuclear body|hydrolase activity|hydrolase activity, acting on ester bonds|metal ion binding
4931406H21Rik	1.7655792211939143	0.5885837575440632	2.9425746848437657	5.0025445116456035	2.322662099001517	0.2707294928640432	0.4101549786520576	Up	0.013043394365189904	0.0	0.03862284782980202	0.006511116262964138	0.0	0.006481735149660029	77592	non_coding	RIKEN cDNA 4931406H21 gene			GO:0003674,GO:0005575,GO:0008150	molecular_function|cellular_component|biological_process
4931408C20Rik	179.08016287556674	260.335946445687	97.82437930544667	0.3758131575631089	-1.411912517169445	0.3418836627931909	0.4860575601439405	Down	0.029047226657182318	0.0522644885431558	1.4507333784586385	0.9686033370122634	1.7591575798715573	2.3557298445196166	210940	protein_coding	RIKEN cDNA 4931408C20 gene			GO:0003674,GO:0005575,GO:0008150	molecular_function|cellular_component|biological_process
4931408D14Rik	5.154049881992744	3.2487931583699234	7.059306605615563	2.1748533426128054	1.1209181186538348	0.28490778220847085	0.4264855211851293	Up	0.07758466768563467	0.015510843860650825	0.05360513046004898	0.023237637874667573	0.03061030062614929	0.030843705467022375	77059	non_coding	RIKEN cDNA 4931408D14 gene			GO:0003674,GO:0005575,GO:0008150	molecular_function|cellular_component|biological_process
4931414P19Rik	260.1270842960868	288.86517952360305	231.38898906857068	0.8011981705417823	-0.3197689679870056	0.09206129447902632	0.17964863790451396	Down	0.7168530279340116	0.8582195898508089	0.9996324913961794	1.2233305687426868	1.4388032849805676	1.383498828104642	74359	protein_coding	RIKEN cDNA 4931414P19 gene			GO:0005575,GO:0005576,GO:0010628,GO:0030154,GO:0048856	cellular_component|extracellular region|positive regulation of gene expression|cell differentiation|anatomical structure development
4931415C17Rik	9.635881169788098	6.189739888942559	13.082022450633636	2.1114171916271203	1.0782116667122297	0.17048804135846196	0.2899258290666125	Up	0.15648596544927526	0.1340781874013966	0.09929383402535062	0.044637737081325006	0.055125058268881685	0.13330893402428284	70966	non_coding	RIKEN cDNA 4931415C17 gene			GO:0003674,GO:0005575,GO:0008150	molecular_function|cellular_component|biological_process
4931428F04Rik	163.78959428190245	221.76155895444492	105.81762960936013	0.4773177175786899	-1.0669782060386126	4.57558052929161e-07	2.938992123123046e-06	Down	0.5206596332289041	0.6421201734491546	0.7475041680491862	1.701212418359028	1.6273640152557731	1.7136969155829185	74356	protein_coding	RIKEN cDNA 4931428F04 gene			GO:0003674,GO:0004180,GO:0004181,GO:0005575,GO:0005737,GO:0005856,GO:0005874,GO:0006508,GO:0007420,GO:0008150,GO:0008233,GO:0008237,GO:0016787,GO:0046872,GO:0106423	molecular_function|carboxypeptidase activity|metallocarboxypeptidase activity|cellular_component|cytoplasm|cytoskeleton|microtubule|proteolysis|brain development|biological_process|peptidase activity|metallopeptidase activity|hydrolase activity|metal ion binding|tubulin-tyrosine carboxypeptidase
4931428L18Rik	10.20959941028143	1.7709905934357295	18.648208227127125	10.526817188507287	3.3959973944549624	0.00018655991891338024	0.0007853087980765148	Up	0.3909799190289511	0.3678366847538619	0.3859107400617604	0.09184602026513948	0.022684918859826816	0.022857892328508586	70988	non_coding	RIKEN cDNA 4931428L18 gene			GO:0000018,GO:0000346,GO:0000781,GO:0003729,GO:0005634,GO:0005737,GO:0006405,GO:0006406,GO:0031297,GO:0032786,GO:0035145,GO:0046784,GO:0062153,GO:0071013	regulation of DNA recombination|transcription export complex|chromosome, telomeric region|mRNA binding|nucleus|cytoplasm|RNA export from nucleus|mRNA export from nucleus|replication fork processing|positive regulation of DNA-templated transcription, elongation|exon-exon junction complex|viral mRNA export from host cell nucleus|C5-methylcytidine-containing RNA binding|catalytic step 2 spliceosome
4931440P22Rik	35.11735823404777	25.98069054507386	44.254025923021686	1.7020185740247098	0.7672467811526197	0.1351488889253012	0.2423562099582787	Up	0.6219196967226013	0.702763746718085	0.26689404787278553	0.5534203913181845	0.3067157057232468	0.32249157494751285	71004	non_coding	RIKEN cDNA 4931440P22 gene			GO:0003674,GO:0005575,GO:0008150	molecular_function|cellular_component|biological_process
4932438A13Rik	4486.7331259841685	3385.2787735289203	5588.187478439417	1.6506868563587633	0.7230664596653509	3.986521691234741e-08	2.9316244879735346e-07	Up	7.046489813968799	8.840767199264985	7.261861027410261	5.6047767602117595	5.526535431664167	6.560103582596548	229227	protein_coding	RIKEN cDNA 4932438A13 gene			GO:0001558,GO:0003674,GO:0005634,GO:0005739,GO:0005783,GO:0005886,GO:0006629,GO:0006909,GO:0007283,GO:0016020,GO:0016197,GO:0019915,GO:0032456,GO:0045444,GO:0048488,GO:0051647,GO:0060612	regulation of cell growth|molecular_function|nucleus|mitochondrion|endoplasmic reticulum|plasma membrane|lipid metabolic process|phagocytosis|spermatogenesis|membrane|endosomal transport|lipid storage|endocytic recycling|fat cell differentiation|synaptic vesicle endocytosis|nucleus localization|adipose tissue development
4932438H23Rik	6.285861500864841	8.842737911817201	3.728985089912487	0.42166470961646635	-1.2458318116905136	0.3211705602337239	0.4646874722304438	Down	0.026366011094784324	0.0037650948083900173	0.0074354763935816455	0.0037604620572628212	0.03343648369668485	0.07486986289637243	74387	protein_coding	RIKEN cDNA 4932438H23 gene			GO:0003674,GO:0005575,GO:0008150	molecular_function|cellular_component|biological_process
4933403O08Rik	6.129357020590136	11.51342595425014	0.7452880869301372	0.0647733095879242	-3.94845672940318	0.004826806945723353	0.014649388087523656	Down	0.0	0.0030434212633162283	0.0030051417176382733	0.015198382467640154	0.04504592430902202	0.05749324176432472	71030	protein_coding	RIKEN cDNA 4933403O08 gene			GO:0003674,GO:0005575,GO:0008150	molecular_function|cellular_component|biological_process
4933404O12Rik	143.84379173883352	164.09668703340603	123.59089644426113	0.7531322229146322	-0.40902492242417016	0.14934706404085674	0.2616390634541104	Down	0.7034857828917122	0.7412210323539802	0.6443205513652286	0.8795124003550818	1.5878071821393542	1.0204177686642113	66752	non_coding	RIKEN cDNA 4933404O12 gene			GO:0003674,GO:0005575,GO:0008150	molecular_function|cellular_component|biological_process
4933405D12Rik	3.5727414968411075	4.128592887267844	3.0168901064143734	0.7281537369798042	-0.4576850123719346	0.7192946895735612	0.8127571330168649	Down	0.03276133819069183	0.196490885312854	0.03233657702417018	0.16354092801116954	0.09694258294004117	0.1953635484952218	74057	non_coding	RIKEN cDNA 4933405D12 gene			GO:0003674,GO:0005575,GO:0008150	molecular_function|cellular_component|biological_process
4933406B17Rik	52.70200859978043	59.63981497764737	45.7642022219135	0.7676104424907977	-0.3815537569507154	0.4198524792190159	0.5634759455689171	Down	0.2059442631055852	0.2768508324814471	0.3855199022017918	0.22688014941024576	0.5393542746017757	0.6563950554013888	71040	non_coding				GO:0003674,GO:0005575,GO:0008150	molecular_function|cellular_component|biological_process
4933406C10Rik	43.059132582741476	48.72315514769613	37.39511001778685	0.7670259607567389	-0.3826526868838303	0.3405951737273518	0.4847941855537304	Down	0.7087523304352485	0.4928516021074402	0.3345736714025593	0.922959701500881	0.790263113348333	0.8116021512502049	74076	non_coding	RIKEN cDNA 4933406C10 gene			GO:0003674,GO:0005575,GO:0008150	molecular_function|cellular_component|biological_process
4933407E24Rik	4.180266641092271	7.981010914952952	0.3795223672315957	0.05024291178480999	-4.31493611297003	0.015892889897028712	0.04147962129326577	Down	0.0	0.013428101078507906	0.0	0.013411578506415188	0.1855003829455993	0.16021271248727212	108809	non_coding	RIKEN cDNA 4933407E24 gene			GO:0003674,GO:0005575,GO:0008150	molecular_function|cellular_component|biological_process
4933407K13Rik	65.63790712476128	73.87620352851415	57.39961072100841	0.7771185189501488	-0.3637934529309398	0.36583484145809947	0.5112939354258648	Down	0.3353767321890728	0.3799444606997366	0.42665891201559136	0.9077684117852218	0.5954388032715324	0.3481359916312957	74396	non_coding	RIKEN cDNA 4933407K13 gene			GO:0003674,GO:0005575,GO:0008150	molecular_function|cellular_component|biological_process
4933407O12Rik	13.125771477809662	12.41600795442784	13.83553500119149	1.113935809968188	0.15566610044389997	0.8199472600570616	0.8846741761690275	Up	0.3290415134758238	0.2850573959551779	0.1948652313784344	0.1533035795968697	0.4327341104211078	0.3270252947784009	102635879	protein_coding				GO:0003674,GO:0005575,GO:0008150	molecular_function|cellular_component|biological_process
4933411K16Rik	17.7134283375895	16.51725610025186	18.90960057492715	1.1459844650965363	0.1965874871313835	0.7540838428300203	0.8386614362720943	Up	0.1975501677622873	0.21542469653143734	0.4963352978784836	0.3944593175841144	0.21256789064368767	0.39267933801751936	66765	protein_coding	RIKEN cDNA 4933411K16 gene			GO:0003674,GO:0005575,GO:0008150	molecular_function|cellular_component|biological_process
4933412E12Rik	611.6884272916843	301.8827801311175	921.4940744522513	3.052196389604934	1.6098477934940898	9.61485611580158e-13	1.1137024563951132e-11	Up	10.887406013292745	15.741153800654807	9.176085188779835	5.6825729417523805	4.894363352146856	4.235445469000818	71086	non_coding	RIKEN cDNA 4933412E12 gene			GO:0003674,GO:0005575,GO:0008150	molecular_function|cellular_component|biological_process
4933412O06Rik	33.03680731093745	0.0	66.07361462187488	405.6164674220165	8.66397241456621	1.789211161577371e-11	1.867899466409533e-10	Up	0.8737912746995563	1.0526172449173017	2.034526434746009	0.0	0.0	0.0	71071	non_coding	RIKEN cDNA 4933412O06 gene			GO:0003674,GO:0005575,GO:0008150	molecular_function|cellular_component|biological_process
4933416M07Rik	12.345268717926645	7.965057309149021	16.725480126704262	2.100353330720814	1.0706320448438915	0.2415597393512407	0.3771640357577998	Up	0.4800398185415056	0.033093201736901716	0.22873873431834066	0.1817886526103106	0.09796303118151528	0.1645166724170289	71082	non_coding	RIKEN cDNA 4933416M07 gene			GO:0003674,GO:0005575,GO:0008150	molecular_function|cellular_component|biological_process
4933417D19Rik	2.3284256717564227	2.074510194462284	2.582341149050561	1.2486998216510505	0.3204267052371623	0.8476950348579466	0.9024657390864494	Up	0.0204725042558595	0.02046446974779928	0.10103535864346093	0.06131786788246293	0.08077233924377716	0.0	71186	non_coding	RIKEN cDNA 4933417D19 gene			GO:0003674,GO:0005575,GO:0008150	molecular_function|cellular_component|biological_process
4933417E11Rik	1.5053934698356073	2.6450212199726746	0.3657657196985415	0.151522590831044	-2.722395190626668	0.2742435805188648	0.414276147467655	Down	0.0	0.0	0.022721400873341898	0.045965025695362566	0.0	0.16015163719278933	71134	non_coding	RIKEN cDNA 4933417E11 gene			GO:0003674,GO:0005575,GO:0008150	molecular_function|cellular_component|biological_process
4933421O10Rik	136.35851445073186	157.9976550649229	114.71937383654085	0.7263802204683608	-0.4612031767033618	0.031175990952284082	0.07381460305052633	Down	0.6012428860263693	0.620604978027092	0.780512579143399	1.148337670515001	1.1602894082797652	1.1626414605513045	100504166	non_coding	RIKEN cDNA 4933421O10 gene			GO:0003674,GO:0005575,GO:0008150	molecular_function|cellular_component|biological_process
4933422A05Rik	3.2102245149046786	3.8216589535033663	2.598790076305995	0.6803635958346653	-0.5556221459993297	0.7050351842689544	0.8013772790845859	Down	0.05566528258949408	0.01854781218292427	0.0549435645012449	0.01852499007560151	0.018301844566851428	0.20285536598913886	71133	non_coding	RIKEN cDNA 4933422A05 gene			GO:0003674,GO:0005575,GO:0008150	molecular_function|cellular_component|biological_process
4933424G05Rik	2.615209028210788	4.116671970070519	1.113746086351058	0.27091785845724614	-1.8840725981413884	0.2736484777608097	0.4136465803087486	Down	0.02883748737014478	0.0	0.014231800088574609	0.028790700908327388	0.01422194913045876	0.15763431305517034	74456	non_coding	RIKEN cDNA 4933424G05 gene			GO:0003674,GO:0005575,GO:0008150	molecular_function|cellular_component|biological_process
4933424G06Rik	1.4041074371472115	2.0602345076419084	0.7479803666525165	0.36255127692854683	-1.4637430397905058	0.5086147383071069	0.6441603507487368	Down	0.02823872921487242	0.0	0.0	0.01409645709456546	0.013926656135045193	0.07016423739446799	71166	protein_coding	RIKEN cDNA 4933424G06 gene			GO:0003674,GO:0005575,GO:0008150	molecular_function|cellular_component|biological_process
4933424M12Rik	6.248060604404854	10.64531149915623	1.8508097096534784	0.174552388361056	-2.518267997790004	0.028338286124491206	0.06820704372701619	Down	0.014594378033904482	0.014588650417659691	0.043215471846686816	0.2768432971622954	0.18713742228796806	0.058019800945216686	67548	non_coding	RIKEN cDNA 4933424M12 gene			GO:0003674,GO:0005575,GO:0008150	molecular_function|cellular_component|biological_process
4933427D14Rik	478.82716514960924	522.5840777592615	435.0702525399572	0.8324648115903343	-0.26453880434556776	0.059460053706147174	0.1261597561717613	Down	1.184779313477944	1.3744718567261796	1.314360256091062	1.8559194593687776	1.8730659771028195	2.1361199137230567	74477	protein_coding	RIKEN cDNA 4933427D14 gene			GO:0003674,GO:0005737,GO:0005813,GO:0005829,GO:0005856,GO:0007099,GO:0034451,GO:0060271,GO:0061824,GO:0071539	molecular_function|cytoplasm|centrosome|cytosol|cytoskeleton|centriole replication|centriolar satellite|cilium assembly|cytosolic ciliogenesis|protein localization to centrosome
4933427E11Rik	2.429941703556813	1.4745353012783322	3.3853481058352948	2.2900541568085573	1.1953817165908966	0.4064542386426481	0.5506896093105389	Up	0.062176378246584826	0.10358662817152103	0.020456747244285586	0.04138366810958097	0.02044258750630192	0.041196926206570665	66769	non_coding	RIKEN cDNA 4933427E11 gene			GO:0003674,GO:0005575,GO:0008150	molecular_function|cellular_component|biological_process
4933428G20Rik	20.201622621935122	22.142783847602445	18.260461396267807	0.824850877795325	-0.277794772269575	0.5937083945633792	0.7171432240238473	Down	0.04605552267328924	0.04316010751638023	0.05114069795013482	0.09770920288817436	0.05678366601681852	0.060077476073121625	100141474	protein_coding	RIKEN cDNA 4933428G20 gene			GO:0003674,GO:0005575,GO:0008150	molecular_function|cellular_component|biological_process
4933430I17Rik	13.569956939016484	12.696509640781304	14.443404237251663	1.1393565736806435	0.18821932437234734	0.78592187247856	0.8608904922512743	Up	0.026892590562688463	0.018817425528037317	0.05839662306545311	0.05101302311968761	0.03183065570669158	0.03207336580682564	214106	protein_coding	RIKEN cDNA 4933430I17 gene			GO:0003674,GO:0005575,GO:0008150	molecular_function|cellular_component|biological_process
4933431E20Rik	53.74817367261074	79.18152272362393	28.314824621597566	0.35777394733097156	-1.4828797589924037	3.6421695588777084e-05	0.0001757655691803359	Down	0.09772052197881964	0.11628829905698775	0.13779077762842254	0.4878098921701762	0.4268557452628999	0.3237391149467704	329735	non_coding	RIKEN cDNA 4933431E20 gene			GO:0003674,GO:0005575,GO:0008150	molecular_function|cellular_component|biological_process
4933432I03Rik	44.328054118007145	0.0	88.65610823601425	543.8981436006086	9.08719269146917	4.934559650644177e-13	5.8706148116998244e-12	Up	2.4662710687718548	1.92009189342476	1.2171475400916685	0.0	0.0	0.0	71264	non_coding	RIKEN cDNA 4933432I03 gene			GO:0003674,GO:0005575,GO:0008150	molecular_function|cellular_component|biological_process
4933433G15Rik	4.003303464647767	2.0692708736587444	5.937336055636791	2.873708637168923	1.5229137956087082	0.19094682094817747	0.3163550176309467	Up	0.15275364623864635	0.04362677071993983	0.15077314664522018	0.043573090273227484	0.0645723362514758	0.043376468703188883	71274	non_coding	RIKEN cDNA 4933433G15 gene			GO:0003674,GO:0005575,GO:0008150	molecular_function|cellular_component|biological_process
4933433H22Rik	1.9026702607616883	1.1818770543342312	2.623463467189145	2.2184884394270425	1.149577035274553	0.5715327037664215	0.6981636420623741	Up	0.08438471010771825	0.014058598837364622	0.0	0.0	0.02774432781738461	0.027955879494006027	74473	non_coding	RIKEN cDNA 4933433H22 gene			GO:0003674,GO:0005575,GO:0008150	molecular_function|cellular_component|biological_process
4933434E20Rik	1818.657931337748	1807.592100126588	1829.723762548908	1.012218499415237	0.017520746551482266	0.8526497379769795	0.9059263323448674	Up	15.121301044218981	14.209510350308086	14.04832444548356	17.225571915806988	18.10471198681356	18.65777075572446	99650	protein_coding	RIKEN cDNA 4933434E20 gene			GO:0001701,GO:0003674,GO:0005739,GO:0005794,GO:0005829,GO:0006909	in utero embryonic development|molecular_function|mitochondrion|Golgi apparatus|cytosol|phagocytosis
4933435C09Rik	1.5621205593609482	2.3651963842587063	0.7590447344631913	0.31874310775181836	-1.6495339482720257	0.4273436134918139	0.5705729237374839	Down	0.0	0.030916820307369777	0.0	0.015439389393064318	0.06101364777541619	0.046109159571091074	102640469	non_coding				GO:0003674,GO:0005575,GO:0008150	molecular_function|cellular_component|biological_process
4933439C10Rik	138.15929947364802	157.95906625692126	118.35953269037479	0.7491267327770246	-0.4167182890438623	0.08193677194901197	0.16344472500661505	Down	1.2760560250441826	0.9444950956424294	0.8556986886395973	1.8866658882106209	1.5660937285799599	1.7232532283837143	74476	non_coding	RIKEN cDNA 4933439C10 gene			GO:0003674,GO:0005575,GO:0008150	molecular_function|cellular_component|biological_process
4933439K11Rik	16.678290061600073	18.03629638097488	15.320283742225273	0.8492824244466135	-0.2356837005990768	0.7372221212461489	0.8258539384070014	Down	0.6951949000974862	0.2138221748781748	0.1847411669308596	0.480507925361617	0.7120798440824276	0.4251908048015029	71319	non_coding	RIKEN cDNA 4933439K11 gene			GO:0003674,GO:0005575,GO:0008150	molecular_function|cellular_component|biological_process
4933440N22Rik	30.45565099497601	28.056113233568954	32.85518875638307	1.170799358371412	0.2274938602250035	0.6024313937721001	0.7231295527964238	Up	0.30597680121222376	0.3882027593832999	0.3368569894678757	0.4934683043899238	0.3250161059467797	0.2924056853062253	74471	protein_coding				GO:0003674,GO:0005575,GO:0008150	molecular_function|cellular_component|biological_process
5031425E22Rik	680.6317597240188	817.1113717015288	544.1521477465094	0.6659610947441706	-0.586490196958874	1.3680609693170208e-06	8.205522458780623e-06	Down	2.9304302926923715	2.4752141114179333	2.6409201293821627	4.92774524645122	5.059625922816909	5.230340708282466	269630	non_coding	RIKEN cDNA 5031425E22 gene			GO:0003674,GO:0005575,GO:0008150	molecular_function|cellular_component|biological_process
5031434O11Rik	35.089136559081524	33.24507772834555	36.93319538981751	1.1107293565387615	0.15150732838738348	0.8627428427457846	0.9128143314868624	Up	0.446382093011036	0.3047266693904235	0.3223862979822072	0.5108761001723217	0.01073877162814822	0.7033425891303529	100039684	non_coding	RIKEN cDNA 5031434O11 gene			GO:0003674,GO:0005575,GO:0008150	molecular_function|cellular_component|biological_process
5031439G07Rik	3871.777057577833	3925.065360480813	3818.488754674856	0.9728784776703157	-0.03966848578183234	0.7183257385939481	0.8120256432756768	Down	12.516070880415091	10.409756588893217	12.508132749715529	16.363831628372644	15.080254857569726	14.411306069248965	223739	protein_coding	RIKEN cDNA 5031439G07 gene			GO:0003674,GO:0005575,GO:0008150	molecular_function|cellular_component|biological_process
5033403F01Rik	2.735079706906161	4.716646863254471	0.7535125505578538	0.15878960511653845	-2.654811622820059	0.10247020416597502	0.195356794484415	Down	0.018365480095219947	0.01835827249638344	0.0	0.05500705082302696	0.07245927367197237	0.1642765020923325	75958	non_coding	RIKEN cDNA 5033403F01 gene			GO:0003674,GO:0005575,GO:0008150	molecular_function|cellular_component|biological_process
5033403H07Rik	24.102143682397656	30.697043270164205	17.507244094631115	0.5704622592156156	-0.8097966513945057	0.17963952756590795	0.30164387305921353	Down	0.26263786775001385	1.050139178289992	1.1406238108567417	1.4683858521721047	1.7097514419153814	2.2448454507676425	75954	non_coding	RIKEN cDNA 5033403H07 gene			GO:0003674,GO:0005575,GO:0008150	molecular_function|cellular_component|biological_process
5033406O09Rik	50.56607441261339	67.60089809296059	33.53125073226621	0.4961672845078615	-1.0111014826604112	0.007599169924901237	0.021821013738867082	Down	0.5966391075468503	0.2909292460386965	0.4165414942060834	1.234927909840272	0.9473348070300378	1.128114325145341	77675	non_coding	RIKEN cDNA 5033406O09 gene
5033417F24Rik	24.854211679128174	28.04601730443725	21.662406053819122	0.7720118860460897	-0.3733050352078121	0.4136859118601333	0.5575334649067017	Down	0.20708401424239767	0.29756644360135914	0.2427239361814255	0.4522613317839751	0.3574508407994933	0.4116301927142122	75995	non_coding	RIKEN cDNA 5033417F24 gene			GO:0003674,GO:0005575,GO:0008150	molecular_function|cellular_component|biological_process
5033421B08Rik	868.3159909557953	387.47444180634386	1349.1575401052467	3.4819774958190166	1.7999068788146255	1.4222844681789175e-09	1.2304740274810413e-08	Up	8.810154647852132	3.636912038709968	5.162604818815343	1.5309868739033217	2.355524127089696	2.4705601536414385	75990	non_coding				GO:0003674,GO:0005575,GO:0008150	molecular_function|cellular_component|biological_process
5033426O07Rik	5.5926922964280665	7.104242806317582	4.081141786538552	0.575689413272119	-0.7966374130484918	0.4437228762015456	0.5865822835592318	Down	0.019451648805915208	0.029166022404381882	0.05759835598275075	0.08739040544361841	0.11511697518044316	0.028998686749967213	76001	non_coding				GO:0003674,GO:0005575,GO:0008150	molecular_function|cellular_component|biological_process
5033430I15Rik	28.3334630116478	34.600176586901156	22.06674943639445	0.6374760929862955	-0.6495568567226875	0.21814189224003386	0.3493763866757253	Down	0.4647096414595232	0.8958740100807696	0.5897372569685073	1.5244258323954087	1.6042846443270136	0.7257833147263121	76000	non_coding	RIKEN cDNA 5033430I15 gene			GO:0003674,GO:0005575,GO:0008150	molecular_function|cellular_component|biological_process
5330413P13Rik	56.271956235728254	71.11685982443684	41.427052647019686	0.582406413259648	-0.7799018528003616	0.05815412642751028	0.1241043215679416	Down	0.2563883740090055	0.26321444950749706	0.24622464377974584	0.3182359628079647	0.5399522989202402	0.7988867992445754	414081	non_coding	RIKEN cDNA 5330413P13 gene			GO:0003674,GO:0005575,GO:0008150	molecular_function|cellular_component|biological_process
5330425B07Rik	3.4579766561866925	5.018341476215409	1.897611836157978	0.37619830449002517	-1.4104347481776225	0.3719992400272952	0.517473946274025	Down	0.0	0.01640200425201859	0.0	0.019658186938188847	0.0161844927824772	0.01956948027185736	102633677	non_coding				GO:0003674,GO:0005575,GO:0008150	molecular_function|cellular_component|biological_process
5330439K02Rik	4.954769686550664	3.537654360100728	6.371885013000601	1.7980985415573951	0.8464720873265229	0.4104476230310953	0.5543408176187801	Up	0.4458859597801501	0.4457109702286511	0.18861638851566606	0.31797324737361576	0.12565722143114194	0.31653840768846064	108168267	non_coding				GO:0003674,GO:0005575,GO:0008150	molecular_function|cellular_component|biological_process
5430400D12Rik	9.694379585512984	7.3845974235889855	12.004161747436983	1.6237765379329043	0.6993531043221684	0.38550144648336254	0.5302318186430454	Up	0.03633971147203658	0.07719158087033222	0.031384986113366826	0.058956224057177	0.03136326207412055	0.022573148769984102	71339	non_coding				GO:0003674,GO:0005575,GO:0008150	molecular_function|cellular_component|biological_process
5430401H09Rik	2.0676372418308127	4.135274483661627	0.0	0.04978237497179086	-4.328221131044912	0.03278242425509645	0.07716589983421154	Down	0.0	0.0	0.0	0.037896380559829634	0.02139422520056081	0.016168017806501116	100504461	non_coding				GO:0003674,GO:0005575,GO:0008150	molecular_function|cellular_component|biological_process
5430402O13Rik	9.559119360896158	15.031712375809011	4.0865263459833105	0.272240361669904	-1.8770471218576747	0.03539131931357281	0.08227158129499244	Down	0.14991484248531078	0.024976001310869224	0.09864743259011996	0.3741790448239669	0.2464478771862019	0.6456503370328681	73183	non_coding	RIKEN cDNA 5430402O13 gene			GO:0003674,GO:0005575,GO:0008150	molecular_function|cellular_component|biological_process
5430403G16Rik	46.255927361488254	53.130601881874334	39.38125284110223	0.7417247876427226	-0.4310441117541228	0.3380329519807338	0.4823482138138591	Down	0.1925564367126377	0.2406010840565559	0.4117964094506569	0.312396548200928	0.4827344946402049	0.6379217910048058	77200	protein_coding	RIKEN cDNA 5430403G16 gene			GO:0000978,GO:0003700,GO:0005654	RNA polymerase II cis-regulatory region sequence-specific DNA binding|DNA-binding transcription factor activity|nucleoplasm
5430405H02Rik	147.73938608203008	141.04783832116325	154.43093384289696	1.0947597674948253	0.13061432163663264	0.6107933565919282	0.7297099363855521	Up	1.85078764617634	2.5334172727944906	2.4850948736507403	3.06299478053206	1.9735428415626668	2.8834572247088004	74487	non_coding	RIKEN cDNA 5430405H02 gene			GO:0003674,GO:0005575,GO:0008150	molecular_function|cellular_component|biological_process
5430416N02Rik	82.92623513335256	72.33926766437997	93.5132026023252	1.2930402579514517	0.3707671932013507	0.14898026130311606	0.2611268489530905	Up	3.4967756749988266	2.8927476023055307	3.6497974220763054	3.290464371383839	3.0922515912887247	3.3954559227284555	100503199	non_coding	RIKEN cDNA 5430416N02 gene			GO:0003674,GO:0005575,GO:0009611	molecular_function|cellular_component|response to wounding
5430421F17Rik	5.021554514672647	5.9014084687691915	4.141700560576107	0.6998732447208903	-0.5148344382175603	0.6460796297860814	0.7568465072434333	Down	0.010963271342244587	0.08767175013523419	0.02164225808676488	0.05472742166125413	0.06488183328797525	0.09806484002897407	74489	non_coding	RIKEN cDNA 5430421F17 gene			GO:0003674,GO:0005575,GO:0008150	molecular_function|cellular_component|biological_process
5430425K12Rik	30.092333337511512	40.12288997532863	20.061776699694413	0.500565892461215	-0.9983681028092772	0.033736592750994235	0.0790618225246908	Down	0.3212859726154997	0.2609424047570543	0.4955006215994153	0.8420073701401892	0.7130270106747161	1.1575251269182176	71416	non_coding	RIKEN cDNA 5430425K12 gene			GO:0003674,GO:0005575,GO:0008150	molecular_function|cellular_component|biological_process
5430431A17Rik	5.186568495175004	5.9014084687691915	4.471728521580823	0.7578040744802743	-0.4001031980907764	0.7347404632328749	0.8243539071239826	Down	0.0	0.1898176099626061	0.1874301219212279	0.1579867078145638	0.18730038666151347	0.28309284008364216	71368	non_coding	RIKEN cDNA 5430431A17 gene			GO:0003674,GO:0005575,GO:0008150	molecular_function|cellular_component|biological_process
5430437J10Rik	38.521965386222476	22.141724284487566	54.90220648795739	2.4786645702042986	1.3095630493007056	0.000628193063103559	0.002369329362911688	Up	1.2084044879118991	1.0569389645645113	0.8945528546240422	0.6032219752919711	0.4682509666537837	0.5361606819765949	71432	non_coding	RIKEN cDNA 5430437J10 gene			GO:0003674,GO:0005575,GO:0008150	molecular_function|cellular_component|biological_process
5530601H04Rik	192.08163649734573	199.8647206738009	184.2985523208907	0.9220187907877238	-0.11713194173815435	0.5097533160281456	0.6452084421732186	Down	1.1326363608563297	1.0917564302913558	1.091333480532766	1.5817720625646239	1.3632226025437726	1.5880355324627675	71445	non_coding	RIKEN cDNA 5530601H04 gene			GO:0003674,GO:0005575,GO:0008150	molecular_function|cellular_component|biological_process
5730405A17Rik	1.5159224072645323	2.6578546312028077	0.3739901833262583	0.15085787943383375	-2.728738043260277	0.18077867297551709	0.3031133775546498	Down	0.0056770549933328794	0.0	0.0	0.017003533309464563	0.016798714733292332	0.01692680564579539	102638389	non_coding				GO:0003674,GO:0005575,GO:0008150	molecular_function|cellular_component|biological_process
5730405O15Rik	23.747158945049538	29.528146696142173	17.96617119395692	0.6077319808559709	-0.7184928816479503	0.1388092985695945	0.24733938788077786	Down	0.5105893338761262	0.5387438929885692	0.3079812882752984	1.0478419414578115	0.8673464917837278	0.90215230511435	70489	non_coding	RIKEN cDNA 5730405O15 gene			GO:0003674,GO:0005575,GO:0008150	molecular_function|cellular_component|biological_process
5730408K05Rik	51.51616813585389	45.50367878791771	57.52865748379007	1.2639755575360891	0.33796856528525065	0.3021375729608209	0.4446008968080961	Up	3.538224524594717	3.6023328974023237	2.910291932175316	3.3362349314278594	3.748446540348258	2.930453227428327	67531	non_coding	RIKEN cDNA 5730408K05 gene			GO:0003674,GO:0005575,GO:0008150	molecular_function|cellular_component|biological_process
5730409E04Rik	715.2421066887982	910.5517126143643	519.9325007632326	0.5709476860366076	-0.808569532404532	5.688667560861454e-11	5.658137538008974e-10	Down	4.45930581842675	4.008276413527361	3.757793407625599	9.159300136868227	9.092433306253053	8.723820690213254	230757	protein_coding	RIKEN cDNA 5730409E04Rik gene			GO:0003674,GO:0005575,GO:0008150	molecular_function|cellular_component|biological_process
5730419F03Rik	1.7423708100201318	0.8859515437342691	2.598790076305995	2.9369467895069987	1.5543171276955237	0.3446244910766551	0.4891624047385828	Up	0.030571941349272568	0.010186647760245164	0.03017556640894617	0.010174113625968264	0.010051559835014393	0.010128203405179585	70537	non_coding				GO:0003674,GO:0005575,GO:0008150	molecular_function|cellular_component|biological_process
5730420D15Rik	12.55370495684451	6.792069551749567	18.315340361939448	2.695505054380768	1.430555614790021	0.03993989803073159	0.0910535921587641	Up	0.4470176500333992	0.34045121245408205	0.25212681375190554	0.08500807628600895	0.18896422258363352	0.2115612031081928	70523	non_coding	RIKEN cDNA 5730420D15 gene			GO:0003674,GO:0005575,GO:0008150	molecular_function|cellular_component|biological_process
5730455P16Rik	741.5285489926946	824.335455369941	658.7216426154483	0.7990223801457772	-0.32369218213067746	0.03551346252603425	0.08246062718257675	Down	3.1586332056100614	3.2873720553978263	3.07489931392626	4.511194094844541	4.4889175356215425	6.025476265733768	70591	protein_coding	RIKEN cDNA 5730455P16 gene			GO:0003674,GO:0005802,GO:0006886,GO:0031410,GO:0099041	molecular_function|trans-Golgi network|intracellular protein transport|cytoplasmic vesicle|vesicle tethering to Golgi
5730480H06Rik	26.449753353499087	25.668370221423782	27.231136485574414	1.0606269459817816	0.08491730675032214	0.8487792494113051	0.903150606423736	Up	0.37704806973586996	0.3334116232628485	0.3435318661149883	0.40539298166595855	0.3289901604328313	0.5188675685682894	70592	non_coding	RIKEN cDNA 5730480H06 gene			GO:0003674,GO:0005575,GO:0008150	molecular_function|cellular_component|biological_process
5730507C01Rik	2.3429537529064435	2.0678285980685005	2.6180789077443865	1.265172026769622	0.3393335630175095	0.8062194925967403	0.8756150437366588	Up	0.013221601539911363	0.019824619012121892	0.013050179271971987	0.006600075287050879	0.01956171931107504	0.019710878250700257	236366	protein_coding	RIKEN cDNA 5730507C01 gene			GO:0000122,GO:0001817,GO:0002682	negative regulation of transcription by RNA polymerase II|regulation of cytokine production|regulation of immune system process
5730552O08Rik	24.626009328623233	17.145105516437066	32.106913140809404	1.8728588007621798	0.9052421355024856	0.05819307753033896	0.1241481000306661	Up	0.21712285858765104	0.172353426304879	0.15757925859494096	0.10200969154321077	0.15747018548636127	0.10789621358517834	115488900	non_coding	RIKEN cDNA 5730552O08 gene			GO:0003674,GO:0005575,GO:0008150	molecular_function|cellular_component|biological_process
5730596B20Rik	19.67600681141948	31.632503470753388	7.719510152085576	0.24497473511275897	-2.029295126912718	0.015123616324012825	0.0396923701911632	Down	0.02041712826382309	0.006803038496090157	0.11419701098933345	0.25140270545660776	0.29536414775131825	0.17586418430946665	77580	non_coding	RIKEN cDNA 5730596B20 gene			GO:0003674,GO:0005575,GO:0008150	molecular_function|cellular_component|biological_process
5830408C22Rik	7.145181257086378	6.482927917444098	7.807434596728658	1.2046833733729965	0.26865401310330544	0.7596941743301977	0.8425244038234599	Up	0.5017804960488869	0.3582739789180244	0.6367818244759665	0.6440996549362986	0.21211368574914988	0.7124368720053672	74744	non_coding	RIKEN cDNA 5830408C22 gene			GO:0003674,GO:0005575,GO:0008150	molecular_function|cellular_component|biological_process
5830411N06Rik	55.60048613931454	26.84553773651191	84.35543454211718	3.1399567462479596	1.6507446857400334	0.000201421478635905	0.000843123765007028	Up	0.5284349117612689	0.5822507952373258	0.23708344777625484	0.17985598956455118	0.13622862251812942	0.2267895703772694	244234	protein_coding	RIKEN cDNA 5830411N06 gene			GO:0002365,GO:0003674,GO:0009897,GO:0032620	gamma-delta T cell lineage commitment|molecular_function|external side of plasma membrane|interleukin-17 production
5830418P13Rik	4.057960995799975	5.893814378342597	2.2221076132573567	0.37786767272036054	-1.4040469962444109	0.28220264335002404	0.4232168498902902	Down	0.0	0.02309534740132719	0.04560971745557888	0.057667324477767776	0.045578147351057	0.12629562731004235	100529079	non_coding	RIKEN cDNA 5830418P13 gene			GO:0003674,GO:0005575,GO:0008150	molecular_function|cellular_component|biological_process
5830428M24Rik	226.52274959295528	231.47026211558585	221.57523707032482	0.9572056476040521	-0.06309918594834853	0.717065932911215	0.8110403557033948	Down	5.289329108233741	4.438382350596231	4.622041265989007	6.709940764008517	5.743637700902728	6.438519415017067	76062	non_coding	RIKEN cDNA 5830428M24 gene			GO:0003674,GO:0005575,GO:0008150	molecular_function|cellular_component|biological_process
5830432E09Rik	49.79306742416789	55.192719872352654	44.393414975983134	0.8042905673846148	-0.3142112944867083	0.5339892890110383	0.6660770378087053	Down	1.2125642279735578	0.33669120910368555	0.4488161052029403	1.0929000169099847	0.8803995751877365	1.1549202545580983	67765	non_coding	RIKEN cDNA 5830432E09 gene			GO:0003674,GO:0005575,GO:0008150	molecular_function|cellular_component|biological_process
5830433I10Rik	28.59906919299469	30.998208101567712	26.19993028442168	0.8443762387475527	-0.24404211393251565	0.5930511262174236	0.7165206818611349	Down	0.06543747134057562	0.079039246454412	0.04575057971690137	0.07621985513550478	0.09412717199206423	0.113813874806059	108168347	non_coding				GO:0003674,GO:0005575,GO:0008150	molecular_function|cellular_component|biological_process
5830444B04Rik	7.810544923329637	10.346354368293722	5.274735478365557	0.508366189277056	-0.9760600129795438	0.3031519288424975	0.4458012749907033	Down	0.015705810068945898	0.07849823133597163	0.015502179247542255	0.07840164339112249	0.1161858671940568	0.07804785957362169	641454	non_coding	RIKEN cDNA 5830444B04 gene			GO:0003674,GO:0005575,GO:0008150	molecular_function|cellular_component|biological_process
5830448L01Rik	87.63801198725946	77.12031722717842	98.15570674734056	1.2735835931538255	0.3488936557020544	0.2530878678396133	0.39015781579884223	Up	1.1113386806736452	1.0516543967745684	1.7258362522016482	1.1391232413272705	1.4907919468376647	1.2076182597207583	115488304	non_coding	RIKEN cDNA 5830448L01 gene			GO:0003674,GO:0005575,GO:0008150	molecular_function|cellular_component|biological_process
5830454E08Rik	18.17175092047586	28.057408440077136	8.286093400874591	0.29438517405022335	-1.7642230792764693	0.012233366015623718	0.033086922865392256	Down	0.13545468495532342	0.5077557197855715	0.10027385392151827	1.1833055571844515	1.0354459464497532	0.9760289259949708	76100	non_coding	RIKEN cDNA 5830454E08 gene			GO:0003674,GO:0005575,GO:0008150	molecular_function|cellular_component|biological_process
5930403L14Rik	671.2723940773183	672.6518499902992	669.8929381643374	0.9958956826855799	-0.005933462989634218	0.9648814522704176	0.9778052682509636	Down	2.9384444645568486	2.4233760482763405	2.563503931050509	3.0929717620606723	3.326751142865432	3.6031962271699314	320939	non_coding	RIKEN cDNA 5930403L14 gene			GO:0003674,GO:0005575,GO:0008150	molecular_function|cellular_component|biological_process
5930403N24Rik	20.976489422414357	16.234399644275342	25.718579200553364	1.5842690067241958	0.663817323874672	0.2119605991860387	0.3420800562560652	Up	0.20330242186854647	0.16257810808044806	0.19263987967340165	0.08930793534831033	0.15240100950884294	0.2020566758838752	100040846	non_coding	RIKEN cDNA 5930403N24 gene			GO:0003674,GO:0005575,GO:0008150	molecular_function|cellular_component|biological_process
5930430L01Rik	254.57313991821084	397.9637569423842	111.1825228940374	0.27918727568310253	-1.84069490451175	5.627412817367663e-13	6.67132431476785e-12	Down	0.6691006069813951	0.7697946977033436	0.4298996210900216	3.214034655464872	2.9325009735520324	2.296134350201744	319982	non_coding	RIKEN cDNA 5930430L01 gene			GO:0003674,GO:0005575,GO:0008150	molecular_function|cellular_component|biological_process
5930438M14Rik	2.036337849791896	2.953397429327396	1.1192782702563953	0.3789498548186852	-1.3999211409256416	0.3926302788886363	0.5373297380820636	Down	0.010315993329418335	0.010311944780666384	0.010182243195802665	0.07209479532497315	0.020350390514678584	0.010252781552844769	328324	non_coding	RIKEN cDNA 5930438M14 gene
6030407O03Rik	10.557921714660669	3.2455258947140617	17.870317534607278	5.505524002997385	2.46087988269038	0.01203988518162965	0.03262915489054208	Up	0.04191122886804774	0.29326346458686925	0.3309426916765712	0.0836864626624619	0.02755946833164968	0.04165441567027494	109198	non_coding	RIKEN cDNA 6030407O03 gene			GO:0003674,GO:0005575,GO:0008150	molecular_function|cellular_component|biological_process
6030442K20Rik	4.502635647132764	4.1432512865635935	4.862020007701936	1.1733263569058114	0.23060435011245806	0.8402933757423479	0.8975184520367562	Up	0.14757013331643007	0.05531708208221109	0.03641420990405087	0.036832678214832326	0.14555601895982714	0.07333294488970203	115487119	non_coding	RIKEN cDNA 6030442K20 gene			GO:0003674,GO:0005575,GO:0008150	molecular_function|cellular_component|biological_process
6030443J06Rik	9.840726540705775	11.483579374101204	8.197873707310352	0.7137376183634213	-0.4865342814950746	0.5689129273309652	0.6959734781694924	Down	0.05818850076422601	0.029082832238720293	0.040203847845036736	0.046475275749335146	0.03443658820441795	0.1445798693766674	320719	non_coding	RIKEN cDNA 6030443J06 gene			GO:0003674,GO:0005575,GO:0008150	molecular_function|cellular_component|biological_process
6030458C11Rik	857.6432599105262	878.7692108179152	836.5173090031375	0.9518679553518552	-0.07116664044205022	0.5122411801452955	0.6473433894347899	Down	2.5455531684995054	2.781758358061599	2.6970867787178694	3.6936786585093744	3.379663914649324	3.5519426982200715	77877	protein_coding	RIKEN cDNA 6030458C11 gene			GO:0003674,GO:0005575,GO:0008150	molecular_function|cellular_component|biological_process
6030466F02Rik	2.955046084690088	4.42504817942524	1.4850439899549368	0.3362880069925675	-1.5722307658024348	0.2390596748944907	0.37429769537087604	Down	0.01754582129041236	0.01753893536962713	0.03463666827693542	0.12262148242511126	0.051919040235670566	0.08719154186676566	234863	non_coding	RIKEN cDNA 6030466F02 gene			GO:0003674,GO:0005575,GO:0008150	molecular_function|cellular_component|biological_process
6230400D17Rik	15.498443924827932	18.308144413786877	12.688743435868984	0.6929382591327469	-0.5292012810690375	0.3541173466420582	0.4990947128665469	Down	0.32375910682566045	0.23116574742688706	0.2282581907588483	0.554115144320198	0.4333903707907722	0.4366949907540252	76133	non_coding	RIKEN cDNA 6230400D17 gene			GO:0003674,GO:0005575,GO:0008150	molecular_function|cellular_component|biological_process
6330403K07Rik	80.06423507656041	129.3826275053363	30.745842647784524	0.23808556239335205	-2.0704479572486325	3.6035383783642933e-07	2.339925386735361e-06	Down	0.3463927221964513	0.2360841675849059	0.7148852272277122	2.7037675127113205	2.251882777681056	1.893486006942425	103712	protein_coding	RIKEN cDNA 6330403K07 gene			GO:0003674,GO:0005575,GO:0008150	molecular_function|cellular_component|biological_process
6330409D20Rik	5.370510002918725	5.898141205113329	4.842878800724123	0.8211609162663215	-0.28426313189603464	0.7628869452112065	0.844998310133325	Down	0.08993997401412449	0.08990467674725759	0.11096734206685743	0.17958810754256047	0.0887124262114407	0.1787777244496042	70730	protein_coding	RIKEN cDNA 6330409D20 gene			GO:0003674,GO:0005575,GO:0008150	molecular_function|cellular_component|biological_process
6330415G19Rik	8.171615849627576	8.85206841599816	7.491163283256997	0.8452379782377467	-0.24257050297619195	0.7828748520476719	0.8588028719095858	Down	0.09071007744191556	0.09067447794518364	0.04476699622273582	0.2037665424809741	0.05592001179056002	0.0788849659539066	320020	non_coding	RIKEN cDNA 6330415G19 gene			GO:0003674,GO:0005575,GO:0008150	molecular_function|cellular_component|biological_process
6330418K02Rik	67.56260117898893	77.34651214311961	57.77869021485826	0.7471008110111651	-0.4206251668221174	0.17151130280435228	0.2912246640288073	Down	2.037304269672172	1.459495050960794	1.742771309092119	3.5255981112302663	2.4783809598058566	2.8347488170318824	69004	non_coding	RIKEN cDNA 6330418K02 gene			GO:0003674,GO:0005575,GO:0008150	molecular_function|cellular_component|biological_process
6330525I24Rik	2.000578148219664	3.24211156197614	0.7590447344631913	0.23232823550201	-2.105763595311051	0.2883499035323402	0.4302353498232369	Down	0.0	0.006544583221453373	0.0	0.003268265228014005	0.009686690566998649	0.022774621318204364	115488899	non_coding	RIKEN cDNA 6330525I24 gene			GO:0003674,GO:0005575,GO:0008150	molecular_function|cellular_component|biological_process
6330537M06Rik	10.547998149279747	12.125468833713477	8.970527464846016	0.739630548743932	-0.4351232817039253	0.6012296705634572	0.7222550294393673	Down	0.21955242347688766	0.07315541977907304	0.05778822839921512	0.2484223800016091	0.2454299714689117	0.1018299822290394	115486873	non_coding
6430548M08Rik	4994.474219560777	5341.57789674431	4647.370542377244	0.8700610453968933	-0.20081146771713865	0.25436566161317364	0.3918286358279489	Down	18.52058364048423	11.659013471351516	18.81365463738537	25.001786464741716	24.05500832533201	21.74208615931528	234797	protein_coding	RIKEN cDNA 6430548M08 gene			GO:0003674,GO:0005575,GO:0008150	molecular_function|cellular_component|biological_process
6430550D23Rik	17.836566308673227	23.022819219893673	12.650313397452784	0.5499257457566138	-0.8626912643605793	0.1133901378063242	0.21128993393834106	Down	0.08902148119490659	0.07280717268588223	0.1118310955818198	0.18583383418393687	0.19157775155471626	0.2493414475487424	320095	protein_coding	RIKEN cDNA 6430550D23 gene			GO:0003836,GO:0006486,GO:0010706,GO:0016020,GO:0097503	beta-galactoside (CMP) alpha-2,3-sialyltransferase activity|protein glycosylation|ganglioside biosynthetic process via lactosylceramide|membrane|sialylation
6430562O15Rik	2.295719276414343	2.36663865984895	2.224799892979737	0.9424221122515415	-0.0855547050596231	0.9513525051060716	0.9696528483157842	Down	0.029239637106858018	0.014614080952960668	0.0432908038719861	0.029192198190023992	0.05768111849541089	0.029060469735489126	320893	non_coding	RIKEN cDNA 6430562O15 gene			GO:0003674,GO:0005575,GO:0008150	molecular_function|cellular_component|biological_process
6430571L13Rik	12.605076961990626	19.21764365375168	5.992510270229586	0.3113888782660011	-1.6832106776284848	0.02859152907479806	0.06869380100380539	Down	0.019718422986247118	0.08869807989044193	0.04865691840627488	0.1476482359473882	0.2917394345531019	0.1959759734121347	235599	protein_coding	RIKEN cDNA 6430571L13 gene			GO:0003674,GO:0005575,GO:0008150,GO:0016020	molecular_function|cellular_component|biological_process|membrane
6430573P05Rik	12.653760882265216	15.949099844364527	9.358421920165911	0.5860756518741402	-0.770841192118378	0.2449080790719865	0.3806397957309182	Down	0.09259544497656896	0.07573017727681759	0.04154314345025543	0.18489043289907808	0.1411489196905517	0.1254928113452077	115489693	non_coding	RIKEN cDNA 6430573P05 gene			GO:0003674,GO:0005575,GO:0008150	molecular_function|cellular_component|biological_process
6430584L05Rik	17.92050674164355	32.4858709522403	3.3551425310468064	0.10331607605329134	-3.274863338865845	6.496769853152477e-06	3.541318073489833e-05	Down	0.007984991345747802	0.03192743042849293	0.031525853576087205	0.3746857085046764	0.25990826425816177	0.2380818870903369	330324	non_coding	RIKEN cDNA 6430584L05 gene
6430590A07Rik	3.925831818089067	4.1280631057104085	3.723600530467728	0.9021740895605155	-0.14852224243609902	0.8955169551194795	0.933462811616374	Down	0.07168292800698384	0.07165479578360487	0.09433804807051356	0.04771108555083694	0.0942727492218444	0.18998316586809794	619719	non_coding	RIKEN cDNA 6430590A07 gene			GO:0003674,GO:0005575,GO:0008150	molecular_function|cellular_component|biological_process
6530402F18Rik	1159.701205604553	538.3806858118693	1781.0217253972367	3.308406874461045	1.7261366709271988	4.348912366466492e-46	2.0383382532480184e-44	Up	9.145084822810826	8.291805486454827	10.44992801144926	3.576013671359986	3.5329382696061225	3.501613946561142	76220	non_coding	RIKEN cDNA 6530402F18 gene			GO:0003674,GO:0005575,GO:0008150	molecular_function|cellular_component|biological_process
6530403H02Rik	1.8207229747131688	0.29736778619020593	3.344078163236132	10.542612655062548	3.3981605327749054	0.08467546726745326	0.16794591205398365	Up	0.019285161776022988	0.012851728829864746	0.025380164695516298	0.0	0.0063406492674119895	0.0	320739	non_coding	RIKEN cDNA 6530403H02 gene			GO:0003674,GO:0005575,GO:0008150	molecular_function|cellular_component|biological_process
6720483E21Rik	2.3329844981869794	3.5466907261175638	1.1192782702563953	0.31560171998690395	-1.6638230270207341	0.2665894670584551	0.406014311221943	Down	0.0224649176164744	0.022456101178611885	0.022173652816573842	0.13457082076347668	0.08863321868803763	0.04465452537033642	77741	non_coding	RIKEN cDNA 6720483E21 gene			GO:0003674,GO:0005575,GO:0008150	molecular_function|cellular_component|biological_process
6720489N17Rik	43.69631072990713	34.58286927981824	52.809752179996025	1.5282458357035749	0.6118766359278943	0.11911755676729055	0.21976874774219274	Up	0.1503858393084447	0.1541813536861015	0.2397812939061225	0.13089289539395127	0.18636747285821856	0.1303022472109127	211378	protein_coding	RIKEN cDNA 6720489N17 gene			GO:0003674,GO:0005575,GO:0008150	molecular_function|cellular_component|biological_process
6820408C15Rik	288.27782201883025	260.46354354826804	316.09210048939264	1.2132983851583274	0.2789343945229432	0.13843455514519948	0.24682404664502866	Up	1.782426330449472	1.6365076977067012	1.2905331845808732	1.4838751544102067	1.6699183374401758	1.738184589587512	228778	protein_coding	RIKEN cDNA 6820408C15 gene			GO:0003674,GO:0005575,GO:0008150	molecular_function|cellular_component|biological_process
8030423F21Rik	6.5345766889123125	9.747056325749265	3.3220970520753608	0.34208055385763825	-1.5475920008679196	0.1526887600761141	0.2661273483238921	Down	0.01765663700382549	0.008824853796507126	0.05228313927276357	0.17627990556151332	0.06966259995129975	0.043871112644541035	211001	non_coding	RIKEN cDNA 8030423F21 gene			GO:0003674,GO:0005575,GO:0008150	molecular_function|cellular_component|biological_process
8030431J09Rik	8.040446165382711	4.134744702104192	11.94614762866123	2.888836700661943	1.5304886539531397	0.06539447803854875	0.13630147037316584	Up	0.0069300119413888755	0.0034636461166163857	0.0034200810665421764	0.0017296921411244872	0.0021360710981606908	0.0021523587309039602	105244251	non_coding				GO:0003674,GO:0005575,GO:0008150	molecular_function|cellular_component|biological_process
8030442B05Rik	2.817193644525413	2.6587671252356158	2.9756201638152118	1.120168493492355	0.16371575589249387	0.9030196858474816	0.9381280881360234	Up	0.024333373046858148	0.0729714699807891	0.09607153251281507	0.024293894141697917	0.09600503378201368	0.09673707623747926	77543	non_coding	RIKEN cDNA 8030442B05 gene			GO:0003674,GO:0005575,GO:0008150	molecular_function|cellular_component|biological_process
8030451A03Rik	8.162666877617513	11.512660529299396	4.812673225935637	0.41919603508880626	-1.2543030234909314	0.1455859839259427	0.2565090542469016	Down	0.008569723341434375	0.012849540183946854	0.03383445661384563	0.06416864750302023	0.04649017601484262	0.05536187750273315	100504061	non_coding				GO:0003674,GO:0005575,GO:0008150	molecular_function|cellular_component|biological_process
8030453O22Rik	14.591740246407044	16.8274572976722	12.356023195141892	0.7333597223836851	-0.4474070624251861	0.4640980430634928	0.6053282329329805	Down	0.1933151303167064	0.19323926309727485	0.1027431667150939	0.3414641787694207	0.2346789714671445	0.266026959653068	77209	non_coding	RIKEN cDNA 8030453O22 gene			GO:0003674,GO:0005575,GO:0008150	molecular_function|cellular_component|biological_process
8030462N17Rik	1203.1108861591624	1082.9664400542827	1323.2553322640424	1.2218731364420563	0.2890945020739201	0.019183283007306474	0.048950366893119365	Up	3.9180116824902633	4.150972490616996	4.2957518097858935	3.813776261882072	4.161542998238783	4.774417608201624	212163	protein_coding	RIKEN cDNA 8030462N17 gene			GO:0005575,GO:0006511,GO:0061630	cellular_component|ubiquitin-dependent protein catabolic process|ubiquitin protein ligase activity
8430419K02Rik	5.220229956800979	8.575893556415426	1.8645663571865323	0.21749899087909194	-2.200919387521891	0.04331862241507679	0.09736086909289787	Down	0.005286973677337954	0.0105697975709373	0.010436852765103043	0.04750556395936978	0.06779258584249989	0.03678204233068265	74518	non_coding				GO:0003674,GO:0005575,GO:0008150	molecular_function|cellular_component|biological_process
8430426J06Rik	49.0485272924811	55.21815105141962	42.8789035335426	0.7766079423694614	-0.3647416331232767	0.31043672674620765	0.4534113453112675	Down	0.9037315429713128	0.6775326527032614	0.7703760521415367	1.640482386450001	1.0939871563780643	1.0819153575441507	78102	non_coding	RIKEN cDNA 8430426J06 gene			GO:0003674,GO:0005575,GO:0008150	molecular_function|cellular_component|biological_process
8430429K09Rik	106.86627936923485	123.42900297715424	90.30355576131548	0.7315497206043715	-0.4509721727906685	0.08787083968605891	0.17297591429527148	Down	0.9448659116739369	0.7010685246005661	0.7018652165246135	1.118384418269183	1.3931508628472038	1.5296292701383531	71523	non_coding	RIKEN cDNA 8430429K09 gene			GO:0003674,GO:0005575,GO:0008150	molecular_function|cellular_component|biological_process
8430430B14Rik	5.6364242385373196	1.4768900709013846	9.795958406173256	6.624707571640039	2.727856772411345	0.027721146419887592	0.06700106231492572	Up	0.17312413575998614	1.0960225529377543	0.22783936839048344	0.05761441867549461	0.11384083134243365	0.11470887251095592	78148	non_coding	RIKEN cDNA 8430430B14 gene			GO:0003674,GO:0005575,GO:0008150	molecular_function|cellular_component|biological_process
8430432A02Rik	4.915769251887372	7.972504330493552	1.8590341732811952	0.23354193650418265	-2.0982464607801043	0.07503763832980949	0.1522075842856192	Down	0.033863671238830856	0.01692519065951905	0.03342461797383943	0.05071309530790508	0.1837081517894724	0.21876510410232106	108167597	non_coding				GO:0003674,GO:0005575,GO:0008150	molecular_function|cellular_component|biological_process
8430436N08Rik	1.810169361349776	3.2408163554679565	0.3795223672315957	0.12369641137130681	-3.0151244488327347	0.20289930267264264	0.330999661898575	Down	0.0	0.023352677177386545	0.0	0.18659154349129545	0.0	0.06965608414314314	71510	non_coding	RIKEN cDNA 8430436N08 gene			GO:0003674,GO:0005575,GO:0008150	molecular_function|cellular_component|biological_process
9030025P20Rik	32.73938950578908	28.044927661781937	37.43385134979621	1.335214507711472	0.4170715354345447	0.6352401043751011	0.7491672221660001	Up	0.18558412049729409	0.08994486658934397	0.2886440634862003	0.4435563336742817	0.061017057120955724	0.02794650671366606	100041574	protein_coding	RIKEN cDNA 9030025P20 gene			GO:0003674,GO:0005575,GO:0008150	molecular_function|cellular_component|biological_process
9030404E10Rik	65.4037319160728	120.78883836550972	10.01862546663592	0.08319988152539048	-3.587274715769575	1.543523392412328e-16	2.3568190514075165e-15	Down	0.08324469058875543	0.16642404181998552	0.30812023764966123	2.472511578626437	2.9559068465687983	3.0198130639195244	71528	non_coding	RIKEN cDNA 9030404E10 gene			GO:0003674,GO:0005575,GO:0008150	molecular_function|cellular_component|biological_process
9030607L20Rik	8.354497765523941	2.9476283269664214	13.761367204081461	4.667161736579866	2.2225454635563127	0.009366320299459859	0.02616999119908556	Up	0.031681294074515184	0.028789873305912667	0.04548441603399761	0.008626334664325427	0.005681616582566515	0.014312347875107824	105244333	non_coding				GO:0003674,GO:0005575,GO:0008150	molecular_function|cellular_component|biological_process
9030622O22Rik	186.8334069548449	281.88584812420504	91.780965785485	0.32555590606380386	-1.6190227835230642	1.2233828038649102e-13	1.525528149436732e-12	Down	0.13319865900617064	0.1469797753319939	0.1434236684072373	0.4766647429174506	0.5067541056099835	0.6567546282036689	100043820	non_coding				GO:0003674,GO:0005575,GO:0008150	molecular_function|cellular_component|biological_process
9130001E16Rik	4.35972092811752	5.0040657893950335	3.7153760668400113	0.7428540098166208	-0.4288493834617379	0.7109059801073867	0.8061643484983338	Down	0.0187836563870484	0.028164427010129126	0.046350300773726566	0.03750636288542837	0.018527287221090358	0.10267707214679817	71575	non_coding				GO:0003674,GO:0005575,GO:0008150	molecular_function|cellular_component|biological_process
9130008F23Rik	89.34952955723791	85.33914983710577	93.3599092773701	1.0936898750581836	0.12920370783443672	0.6349694802767041	0.7489792403987913	Up	0.7691554933810966	1.164929750812659	0.9662330972595028	1.0704166567445297	1.10350204647265	1.169828603495242	71583	protein_coding	RIKEN cDNA 9130008F23 gene			GO:0001835,GO:0003674,GO:0005575	blastocyst hatching|molecular_function|cellular_component
9130015G15Rik	149.28375556504224	193.4476293588472	105.11988177123736	0.5433996809745034	-0.8799143763216537	0.016980142638085647	0.044038498065472866	Down	0.5118452709425678	1.1336434643658235	1.1689150204381324	2.0540792745176337	1.484880408814352	3.002380054417194	108167511	non_coding	RIKEN cDNA 9130015G15 gene			GO:0003674,GO:0005575,GO:0008150	molecular_function|cellular_component|biological_process
9130019O22Rik	315.7233014433535	344.04285828418466	287.4037446025225	0.8352534323944678	-0.25971408869700313	0.08758150246277048	0.1724735748928082	Down	1.7907053464684286	1.6473212128136951	1.5369463324123382	2.3772558950756166	2.534206108336672	2.592219378898952	78921	protein_coding	RIKEN cDNA 9130019O22 gene	mmu05168	Herpes simplex virus 1 infection	GO:0000978	RNA polymerase II cis-regulatory region sequence-specific DNA binding			R-MMU-212436,R-MMU-73857,R-MMU-74160	Generic Transcription Pathway|RNA Polymerase II Transcription|Gene expression (Transcription)
9130019P16Rik	6.415319637024728	7.968471641886943	4.862167632162515	0.6095815517871755	-0.7141088527317965	0.4571651493117483	0.5992647484262329	Down	0.016826153185767717	0.03363909940264642	0.022143995679503068	0.08959388869376958	0.02766083507874558	0.033446100143631384	100042056	non_coding	RIKEN cDNA 9130019P16 gene			GO:0003674,GO:0005575,GO:0008150	molecular_function|cellular_component|biological_process
9130023H24Rik	344.69405934783015	377.44591114112745	311.9422075545328	0.8265930006288172	-0.2747509474837018	0.09455443608719223	0.1835570020562532	Down	2.1429812504293926	1.6785951308268163	2.0319759587508712	2.6936711623362206	3.1186220482247253	3.1005029846636263	100043133	protein_coding	RIKEN cDNA 9130023H24 gene			GO:0000977,GO:0000981,GO:0003674,GO:0005575,GO:0005634,GO:0006357,GO:0008150	RNA polymerase II transcription regulatory region sequence-specific DNA binding|DNA-binding transcription factor activity, RNA polymerase II-specific|molecular_function|cellular_component|nucleus|regulation of transcription by RNA polymerase II|biological_process
9130204K15Rik	1.1757252394978817	2.351450478995765	0.0	0.08751942794629029	-3.5142528815088268	0.2425862364507229	0.3781821702840758	Down	0.0	0.0	0.0	0.021162499193357748	0.0	0.06320101316104901	105242790	non_coding				GO:0003674,GO:0005575,GO:0008150	molecular_function|cellular_component|biological_process
9130230L23Rik	60.382945609592205	41.88811146640339	78.87777975278107	1.8819185420914528	0.9122041830802438	0.009990291056919677	0.027725493837180155	Up	1.0901819718146035	1.4876008703740693	1.0589672982000602	0.7256088272253488	0.6315269227015611	1.0835018260422755	231253	non_coding	RIKEN cDNA 9130230L23 gene			GO:0003674,GO:0005575,GO:0008150	molecular_function|cellular_component|biological_process
9130401M01Rik	507.9437726687712	518.5267530248876	497.3607923126549	0.9593451286748949	-0.05987817030782189	0.7240244442348016	0.8162917779990188	Down	8.515044709388798	7.570227905345953	9.448110462163653	12.416017259746086	11.86831976443028	9.207906407915358	75758	protein_coding	RIKEN cDNA 9130401M01 gene			GO:0003674,GO:0005575,GO:0008150	molecular_function|cellular_component|biological_process
9230110K08Rik	35.90679079485944	24.526052963894816	47.28752862582407	1.9289909959253713	0.9478464092428318	0.028405673547948943	0.06833666920830257	Up	0.7440520573985606	0.7437600514877212	0.9856490652783638	0.7232963440257424	0.5407660968982217	0.3502860822824833	102631977	non_coding				GO:0003674,GO:0005575,GO:0008150	molecular_function|cellular_component|biological_process
9230112J17Rik	23.462251577189694	29.83281443459485	17.09168871978454	0.5735822627163604	-0.8019276836209102	0.13509033859321914	0.2423167338540975	Down	0.14389293636696018	0.11301436540870033	0.21304097804159167	0.21548922279118807	0.4055114580498453	0.4086035001207253	100504561	non_coding	RIKEN cDNA 9230112J17 gene			GO:0003674,GO:0005575,GO:0008150	molecular_function|cellular_component|biological_process
9230114K14Rik	37.96392498010432	49.00192042029523	26.925929539913426	0.5489538080973535	-0.8652433366087212	0.025115987211957017	0.061671090029019535	Down	0.2969866351564132	0.3324944914831297	0.22278344284074186	0.6523105570530503	0.5858664124799465	0.720207075850185	414108	non_coding	RIKEN cDNA 9230114K14 gene			GO:0003674,GO:0005575,GO:0008150	molecular_function|cellular_component|biological_process
9230116L04Rik	2.188702403618921	0.2935707409769097	4.0838340662609305	12.876038119534861	3.686616847923272	0.05084870845974165	0.1108802633414552	Up	0.06294110751832728	0.03145820302694848	0.07765632005804471	0.0	0.0	0.015638858165971475	321017	non_coding	RIKEN cDNA 9230116L04 gene			GO:0003674,GO:0005575,GO:0008150	molecular_function|cellular_component|biological_process
9230116N13Rik	24.997602024157853	18.63627127415883	31.358932774156884	1.6831343185140308	0.7511503120937592	0.13263051779779692	0.23907103507033955	Up	0.38394976031208505	0.32383047193191383	0.29607166374061394	0.2276003072521685	0.3550400748590921	0.16694872622958393	320054	non_coding	RIKEN cDNA 9230116N13 gene			GO:0003674,GO:0005575,GO:0008150	molecular_function|cellular_component|biological_process
9230117E06Rik	53.2108192577272	71.36318810387066	35.058450411583785	0.4912269062352567	-1.0255385105044557	0.05000174163136531	0.1093284102928034	Down	0.6026516821664988	2.1084530926984093	1.9827937049551048	2.9080906576165817	3.071202946954757	6.089415515571624	78082	non_coding	RIKEN cDNA 9230117E06 gene			GO:0003674,GO:0005575,GO:0008150	molecular_function|cellular_component|biological_process
9330020H09Rik	51.66548431484388	52.787433909731256	50.54353471995654	0.9579294100383621	-0.06200874742256031	0.8799031604516504	0.9230370122180916	Down	0.30827004803936864	0.24211712355936266	0.4419206418985777	0.3810484539704824	0.3113022033267133	0.6127622151168683	100048895	non_coding	RIKEN cDNA 9330020H09 gene			GO:0003674,GO:0005575,GO:0008150	molecular_function|cellular_component|biological_process
9330102E08Rik	20.06365824360097	25.11463672143888	15.01267976576306	0.5968521696630954	-0.7445544506736379	0.22052597929989	0.3525518603859669	Down	0.08502448674184228	0.13075556703948693	0.045188832358185306	0.2481298904641525	0.18063021432654405	0.12350510786076928	330427	non_coding	RIKEN cDNA 9330102E08 gene			GO:0003674,GO:0005575,GO:0008150	molecular_function|cellular_component|biological_process
9330104G04Rik	18.55702593892113	24.796458721116576	12.317593156725685	0.49660438388276545	-1.009831097613427	0.08446152739227236	0.1677027044280808	Down	0.1125758735143236	0.13503803124856542	0.1222279206712258	0.4720515591882135	0.22207875823400927	0.2461493300056128	320950	non_coding	RIKEN cDNA 9330104G04 gene			GO:0003674,GO:0005575,GO:0008150	molecular_function|cellular_component|biological_process
9330133O14Rik	300.27921385372633	202.68031479020772	397.8781129172448	1.963309775727709	0.9732878226496686	2.671971229304658e-07	1.76393760794717e-06	Up	3.728172928510689	2.701418821685122	3.0459886350509366	1.967917378906756	2.252119502147656	1.8526641791365381	100689703	non_coding	RIKEN cDNA 9330133O14 gene			GO:0003674,GO:0005575,GO:0008150	molecular_function|cellular_component|biological_process
9330136K24Rik	9.382522150533692	7.957316149640367	10.80772815142702	1.357874866805859	0.4413505360210895	0.6029065583239905	0.7234950329513444	Up	0.11178020397211816	0.08126278940240811	0.10030085280518053	0.030436049930350137	0.07016199863834965	0.17169268236090576	319870	non_coding	RIKEN cDNA 9330136K24 gene			GO:0003674,GO:0005575,GO:0008150	molecular_function|cellular_component|biological_process
9330151L19Rik	179.19351936384163	204.00364513359372	154.38339359408957	0.756786459884737	-0.4020418180915174	0.02685979378911696	0.06524707724073492	Down	1.353895113539604	1.3138495017934118	1.4046216521040955	2.3087405541825063	2.076231407130622	2.3965413772988087	414085	non_coding	RIKEN cDNA 9330151L19 gene			GO:0003674,GO:0005575,GO:0008150	molecular_function|cellular_component|biological_process
9330158H04Rik	32.45352797377025	32.87984278774647	32.02721315979403	0.9745836669586636	-0.03714205027134346	0.95101446316015	0.969491480132125	Down	0.2513638219929072	0.18642254797326527	0.2561081910879814	0.28333742474638984	0.5118618365741651	0.09670590089869824	319472	non_coding	RIKEN cDNA 9330158H04 gene			GO:0003674,GO:0005575,GO:0008150	molecular_function|cellular_component|biological_process
9330159F19Rik	87.07254442988382	113.92103347334712	60.2240553864206	0.5290094044541607	-0.9186347248377044	0.005087929477954764	0.015345067689484054	Down	0.1608841261616507	0.1804333020464885	0.2904845347149411	0.5954807789242637	0.390915069322786	0.5186944868344754	212448	protein_coding	RIKEN cDNA 9330159F19 gene			GO:0003674,GO:0005575,GO:0008150	molecular_function|cellular_component|biological_process
9330159M07Rik	13.62356315003943	10.345059161785539	16.902067138293322	1.6322150615895477	0.7068311601569973	0.34258532029000605	0.4868152824408	Up	0.1071428292283236	0.22312662633113287	0.07050245891997926	0.15153941491226613	0.10568048786082557	0.05324315303205477	319673	non_coding	RIKEN cDNA 9330159M07 gene			GO:0003674,GO:0005575,GO:0008150	molecular_function|cellular_component|biological_process
9330162012Rik	38.55324395048235	43.9902020457028	33.11628585526194	0.7531147405543814	-0.409058411905045	0.42012645437121937	0.563656405974165	Down	0.5141834004860625	0.3940525656410369	0.6090202190492214	0.3764560653510519	0.9636145573985562	1.1924096692896369	493800	non_coding	cDNA RIKEN 9330162012 gene			GO:0003674,GO:0005575,GO:0008150	molecular_function|cellular_component|biological_process
9330175E14Rik	122.49706752883202	34.83449537482638	210.1596396828376	6.032584906180571	2.5927763159302306	1.3988370378014e-08	1.0839243191647902e-07	Up	3.468185981050508	2.9598835051548766	2.7450347830140824	1.2412947836353636	0.35499390579864226	0.32518249944588284	320377	non_coding	RIKEN cDNA 9330175E14 gene			GO:0003674,GO:0005575,GO:0008150	molecular_function|cellular_component|biological_process
9330175M20Rik	3.2475751301362568	5.03208738147835	1.4630628787941662	0.29279165225417064	-1.7720536731752117	0.2773583438995491	0.4179409148974185	Down	0.0	0.0	0.038925534725019896	0.0492160786491294	0.08752183036593057	0.029396396011820213	442821	non_coding	RIKEN cDNA 9330175M20 gene			GO:0003674,GO:0005575,GO:0008150	molecular_function|cellular_component|biological_process
9330179D12Rik	15.005162332547428	15.058056048908774	14.952268616186085	0.9924622149791605	-0.010915917870927749	0.9870850584553532	0.9916503513952952	Down	0.15157052849669472	0.303022088193317	0.2160966432458601	0.4707876995919934	0.19933575287269506	0.18411772174114613	77558	non_coding	RIKEN cDNA 9330179D12 gene			GO:0003674,GO:0005575,GO:0008150	molecular_function|cellular_component|biological_process
9330188P03Rik	10.975947327151117	15.951307544905513	6.000587109396722	0.3754345289163367	-1.4133667531747451	0.06674889835597111	0.13850183414688946	Down	0.1860311107611928	0.1394685766361108	0.0459047895648109	0.3018100970912231	0.4816666597834207	0.4622279890459961	380930	non_coding	RIKEN cDNA 9330188P03 gene			GO:0003674,GO:0005575,GO:0008150	molecular_function|cellular_component|biological_process
9330198I05Rik	2.1487705220112807	2.0616767832321514	2.235864260790412	1.0840807723593504	0.11647225257829864	0.9432460186100202	0.9644924489745405	Up	0.0	0.037040991634823724	0.036575097429400134	0.024663609761920124	0.012183260300761186	0.04910463270964829	77560	non_coding	RIKEN cDNA 9330198I05 gene			GO:0003674,GO:0005575,GO:0008150	molecular_function|cellular_component|biological_process
9330198N18Rik	2.169259061759964	2.066916104035692	2.271602019484237	1.0950363599021564	0.1309787742827339	0.9372353929931048	0.960583063107748	Up	0.009349947131345718	0.04673138855452492	0.0	0.02800433282331733	0.01844466832601304	0.01858530970448784	77516	non_coding				GO:0003674,GO:0005575,GO:0008150	molecular_function|cellular_component|biological_process
9430015G10Rik	354.8469855721495	401.1722750011251	308.52169614317404	0.7690011197162361	-0.3789423960398119	0.02776766093834001	0.06709743045638834	Down	2.714707939338169	2.5245385325007885	2.548803039547224	4.9956466093950285	3.5546585600149827	4.221027766585484	230996	protein_coding	RIKEN cDNA 9430015G10 gene			GO:0003674,GO:0005575,GO:0008150	molecular_function|cellular_component|biological_process
9430037G07Rik	15.750613903843544	22.115144967994496	9.386082839692596	0.42346591281006096	-1.2396822514198895	0.07096951910348748	0.1455487568943706	Down	0.047517861625026116	0.11083149716104322	0.039084814533463484	0.2213902496664898	0.11717328249598932	0.2518756986579882	320692	non_coding	RIKEN cDNA 9430037G07 gene			GO:0003674,GO:0005575,GO:0008150	molecular_function|cellular_component|biological_process
9430038I01Rik	182.0469289678817	163.85979787505096	200.2340600607124	1.222299932056605	0.2895983419457987	0.23808597761685985	0.3732113629113204	Up	1.8846312405728327	1.0827975143036657	1.7471938124141064	1.6529711830566824	1.5027627277733786	1.6980285741103769	77252	protein_coding	RIKEN cDNA 9430038I01 gene			GO:0003674,GO:0005575,GO:0008150	molecular_function|cellular_component|biological_process
9430060I03Rik	2.080682403968451	2.662564170448912	1.4988006374879912	0.5621445284981809	-0.8309869969303907	0.588583867786191	0.7129141811457516	Down	0.014896807418858097	0.02978192222622298	0.01470366557404541	0.014872638568688956	0.0734674400019258	0.04441657940921561	100037260	non_coding	RIKEN cDNA 9430060I03 gene			GO:0003674,GO:0005575,GO:0008150	molecular_function|cellular_component|biological_process
9430062P05Rik	2.664866437731915	3.836464421881178	1.4932684535826537	0.38903113795538713	-1.3620424621026903	0.31969748002589643	0.4630548070120928	Down	0.016574906278294683	0.008284200698302144	0.008180003674098385	0.04964404455042618	0.024523024933449145	0.032946685385228436	115487189	non_coding				GO:0003674,GO:0005575,GO:0008150	molecular_function|cellular_component|biological_process
9430069I07Rik	1.0339142990342496	2.0678285980685005	0.0	0.09955703893975437	-3.3283328679577826	0.195856935150325	0.32245931658279786	Down	0.0	0.0	0.0	0.04391588556383854	0.1301606708006147	0.1311531514373517	77358	protein_coding	RIKEN cDNA 9430069I07 gene			GO:0003674,GO:0005575,GO:0008150	molecular_function|cellular_component|biological_process
9430078G10Rik	2.3295252407622677	3.5342400273628054	1.1248104541617328	0.31763669253553123	-1.6545505165330323	0.3939275562472837	0.5382720731282608	Down	0.0	0.013961050968662398	0.0068927258269671655	0.0	0.02066386447348088	0.06246428195017916	115489041	protein_coding
9430078K24Rik	11.945422550338161	23.890845100676326	0.0	0.008615578295597559	-6.8588366482594525	5.988779744007511e-07	3.79425676924073e-06	Down	0.0	0.0	0.0	0.5182920194466777	0.30722931374670537	0.5675485755459538	77290	non_coding	RIKEN cDNA 9430078K24 gene			GO:0003674,GO:0005575,GO:0008150	molecular_function|cellular_component|biological_process
9430083A17Rik	15.038673992035275	20.399814846250028	9.677533137820529	0.474810067515905	-1.0745775697616131	0.1036255618587504	0.19698315376951325	Down	0.058904666927478026	0.06729319951851588	0.09136434872916042	0.2604402952568512	0.21580261941435247	0.10036067240423434	77428	non_coding	RIKEN cDNA 9430083A17 gene			GO:0003674,GO:0005575,GO:0008150	molecular_function|cellular_component|biological_process
9430091E24Rik	46.75545610113085	54.28398605733861	39.2269261449231	0.7221856871041431	-0.4695582668861784	0.19943442689883756	0.3266891882795713	Down	0.3579584027544554	0.3484016596187482	0.2789347565095024	0.6018991908352682	0.4274039149015068	0.6928055152926772	434350	non_coding	RIKEN cDNA 9430091E24 gene			GO:0003674,GO:0005575,GO:0008150	molecular_function|cellular_component|biological_process
9530003J23Rik	8.68182602965726	11.81944739398181	5.5442046653327175	0.47052632427690666	-1.0876526560114164	0.21259930613604305	0.342809593171632	Down	0.04128089865537543	0.06189704672693677	0.20372839339263896	0.22667658077741765	0.32573980288958865	0.2666816609483585	77397	protein_coding	RIKEN cDNA 9530003J23 gene	mmu04970	Salivary secretion	GO:0003796,GO:0005615,GO:0031640,GO:0042742,GO:0042802,GO:0050829,GO:0050830	lysozyme activity|extracellular space|killing of cells of another organism|defense response to bacterium|identical protein binding|defense response to Gram-negative bacterium|defense response to Gram-positive bacterium
9530018F02Rik	19.744213991489868	26.815838225445038	12.672589757534707	0.4725610436915669	-1.0814273914949362	0.17944410060146404	0.3014260998046046	Down	0.012817477193301743	0.102499575425554	0.10121035620810064	0.2623319786661084	0.06953395658664184	0.2484092802058449	77402	non_coding				GO:0003674,GO:0005575,GO:0008150	molecular_function|cellular_component|biological_process
9530026P05Rik	102.743441800301	97.15585974898916	108.33102385161284	1.114616880319099	0.15654790759401008	0.5133324176288037	0.6481547702056043	Up	2.25055576684439	2.805771355301537	2.2463358833272795	2.751826766969051	2.7186792305114658	2.7896736653468457	330385	non_coding	RIKEN cDNA 9530026P05 gene			GO:0003674,GO:0005575,GO:0008150	molecular_function|cellular_component|biological_process
9530027J09Rik	2.9311421268760736	1.7700780994029208	4.092206154349227	2.3120395674788417	1.209166087854615	0.5640833826342246	0.691992980663993	Up	0.0	0.07467587090274735	0.08848393523003335	0.08950078340563769	0.0	0.0	100500713	non_coding	RIKEN cDNA 9530027J09 gene
9530036M11Rik	2.2628291024878378	4.1461358377440805	0.3795223672315957	0.09674077006416343	-3.369732167978875	0.07592037712452766	0.1537216536189288	Down	0.0	0.0019706051335928315	0.0	0.007872721630499301	0.015555779194641094	0.003918598167733039	78616	non_coding				GO:0003674,GO:0005575,GO:0008150	molecular_function|cellular_component|biological_process
9530036O11Rik	60.627599182537224	78.49936653702645	42.755831828048	0.5449175374109226	-0.8758901720980407	0.05985499613880527	0.1267698445166707	Down	0.1633812190289047	0.3352298357764071	0.4837887887252473	1.0817176023092865	0.5088988632805989	0.6837056516032369	654796	non_coding	RIKEN cDNA 9530036O11Rik			GO:0003674,GO:0005575,GO:0008150	molecular_function|cellular_component|biological_process
9530051G07Rik	8.863266994536646	12.108161526630552	5.618372462442749	0.4633967126440621	-1.1096802851881482	0.20373738271522668	0.3319459178431653	Down	0.03420123388824376	0.03418781149077296	0.016878902008085204	0.028454787655772137	0.09558090642389196	0.1076402695832305	319781	non_coding	RIKEN cDNA 9530051G07 gene			GO:0003674,GO:0005575,GO:0008150	molecular_function|cellular_component|biological_process
9530052C20Rik	13.260327589645257	19.49693870790821	7.0237164713823175	0.3613297265987019	-1.4686121447050258	0.055929794429030205	0.12009330115442593	Down	0.03249687792115121	0.02436309330324053	0.09622663669833786	0.10544350179292973	0.21636006886715028	0.20993538566099398	320229	non_coding	RIKEN cDNA 9530052C20 gene			GO:0003674,GO:0005575,GO:0008150	molecular_function|cellular_component|biological_process
9530052E02Rik	5.11715326438114	3.5599068498230704	6.67439967893921	1.87896864824368	0.9099409946979804	0.4345865144930976	0.5782940635844189	Up	0.15824344484560582	0.07909067081775255	0.2342876524015349	0.05266223593818794	0.23412548332689184	0.026212300007744643	619321	non_coding	RIKEN cDNA 9530052E02 gene			GO:0003674,GO:0005575,GO:0008150	molecular_function|cellular_component|biological_process
9530053A07Rik	83.66444690161867	90.26347767702158	77.06541612621578	0.853962718526141	-0.22775500744382185	0.4724534138572657	0.6127395617187098	Down	0.1873872451523136	0.2000129385461821	0.2664644973665525	0.30440660288834914	0.2412184038013243	0.4198269439008655	319482	protein_coding	RIKEN cDNA 9530053A07 gene			GO:0003674,GO:0005615,GO:0008150,GO:0031012	molecular_function|extracellular space|biological_process|extracellular matrix
9530057J20Rik	5.40289829589199	2.9599319566391187	7.845864635144863	2.6519546415846187	1.4070561001410922	0.18255777705323994	0.3054878772574967	Up	0.09714558969286226	0.0582644787336957	0.0479430331169164	0.009698797892863185	0.05749181752737576	0.02896509753751552	78672	protein_coding				GO:0003674,GO:0005575,GO:0008150	molecular_function|cellular_component|biological_process
9530062K07Rik	9.603113281535084	11.83319329924475	7.373033263825426	0.6248536800965112	-0.6784096966533157	0.471176565116527	0.6115940237691294	Down	0.06410371396293331	0.0961178343441222	0.4745444169661662	0.31999855468172805	0.6322879294942811	0.31855457589029795	78739	non_coding	RIKEN cDNA 9530062K07 gene			GO:0003674,GO:0005575,GO:0008150	molecular_function|cellular_component|biological_process
9530068E07Rik	8319.874659495812	8344.229717804881	8295.519601186747	0.9941541222494267	-0.008458566873802437	0.9526491488854758	0.9701787384873714	Down	65.45659595218346	84.99493205886411	75.16787411881623	82.79278373619567	95.88914282514185	107.41558289245836	213673	protein_coding	RIKEN cDNA 9530068E07 gene			GO:0003674,GO:0005575,GO:0008150,GO:0016020	molecular_function|cellular_component|biological_process|membrane
9530077C05Rik	77.34164957476393	73.47961286476125	81.20368628476663	1.1052799508857885	0.1444118289845279	0.6430383646884947	0.7549263674709293	Up	0.23417119776042386	0.16075325176525931	0.21721129289704985	0.1943566014166382	0.2059296132783292	0.29722949383081065	68283	protein_coding	RIKEN cDNA 9530077C05 gene			GO:0003674,GO:0004180,GO:0005575,GO:0006508,GO:0008150,GO:0008233,GO:0008237,GO:0016787,GO:0046872	molecular_function|carboxypeptidase activity|cellular_component|proteolysis|biological_process|peptidase activity|metallopeptidase activity|hydrolase activity|metal ion binding
9530082P21Rik	2543.894313952212	1771.244692883347	3316.543935021077	1.8723594835656967	0.9048574516775244	1.2878828475319322e-08	1.0025634452020254e-07	Up	24.516173471701627	25.826930989938997	20.01210735668113	18.72472251129329	13.271997591528162	15.437303849722367	638247	non_coding	RIKEN cDNA 9530082P21 gene			GO:0003674,GO:0005575,GO:0008150	molecular_function|cellular_component|biological_process
9630009A06Rik	2.88731899315503	5.029349899379924	0.7452880869301372	0.14827450660887026	-2.7536575237338545	0.1499301395648269	0.26250119165791885	Down	0.0	0.000871960661490962	0.0008609933141922997	0.009579765357359316	0.005162384114405187	0.0	78568	non_coding				GO:0003674,GO:0005575,GO:0008150	molecular_function|cellular_component|biological_process
9630013D21Rik	15.12986462760412	29.16243209611264	1.0972971590956244	0.038132073865949925	-4.712851193597686	5.1258546910435874e-05	0.00024047234234503368	Down	0.0	0.0	0.07325808600165988	0.9138995103963412	0.29282951306962285	1.2294264605402356	319743	non_coding	RIKEN cDNA 9630013D21 gene			GO:0003674,GO:0005575,GO:0008150	molecular_function|cellular_component|biological_process
9630028I04Rik	127.01521567679116	196.33339527715896	57.69703607642341	0.294010808863746	-1.7660589003445069	3.121065047283632e-08	2.3179645228006114e-07	Down	0.29267981074584715	0.5363690704158558	0.6740652891893714	1.8214109280536743	2.126647372010768	2.491926828731608	319720	non_coding	RIKEN cDNA 9630028I04 gene			GO:0003674,GO:0005575,GO:0008150	molecular_function|cellular_component|biological_process
9830107B12Rik	128.00285004643172	15.378059037296696	240.62764105556667	15.660411192240218	3.9690501885646974	1.9148339584655355e-36	6.762510628489909e-35	Up	1.4001048491576842	1.1760969520713265	1.2019498875367027	0.11746498266315475	0.12765504491894125	0.058467463660014936	328829	protein_coding	RIKEN cDNA 9830107B12 gene			GO:0009986,GO:0038023	cell surface|signaling receptor activity
9830166K06Rik	1.907723874151856	1.1780800091209351	2.6373677391827783	2.232576336523341	1.1587095049952538	0.5217961869985709	0.6554324648710844	Up	0.00916601374515531	0.045812082550173605	0.009047173462500072	0.0	0.009040911195865404	0.027329545581845242	402757	non_coding	RIKEN cDNA 9830166K06 gene			GO:0003674,GO:0005575,GO:0008150	molecular_function|cellular_component|biological_process
9930012K11Rik	399.32313555454454	535.7256355301796	262.9206355789096	0.4908160691420966	-1.0267456117950398	3.212920245633896e-09	2.6709548099609192e-08	Down	2.8505333531478088	2.950727171989203	3.0886804205322185	8.158271309125173	8.397394979023746	6.245337848370918	268759	protein_coding	RIKEN cDNA 9930012K11 gene			GO:0003674,GO:0008150	molecular_function|biological_process
9930014A18Rik	456.7979896111254	671.731783534416	241.8641956878352	0.3601712851493053	-1.4732449287015832	1.8672594185154935e-11	1.9443560573933757e-10	Down	1.2899154255572511	0.6961829106133399	1.1860526964654698	3.5598747595338938	3.5798836086084598	3.9386510018654617	320469	non_coding	RIKEN cDNA 9930014A18 gene			GO:0003674,GO:0005575,GO:0008150	molecular_function|cellular_component|biological_process
9930021J03Rik	1272.681034207956	1297.7867065931869	1247.5753618227254	0.9613285864671959	-0.05689845989118353	0.6988342898364799	0.7966789779337884	Down	1.3804616489693933	1.6007633287590357	1.704246121177205	1.7406901245065372	2.1041962342672376	2.2936642114159373	240613	protein_coding	RIKEN cDNA 9930021J03 gene			GO:0003674,GO:0005575,GO:0008150	molecular_function|cellular_component|biological_process
9930104L06Rik	498.28309483776223	500.85077814572304	495.7154115298017	0.9898278700816914	-0.014750430877454103	0.9311588474743466	0.9569486534138448	Down	3.067394590173726	3.5906707819763115	4.023554068993956	3.8441404814821833	4.7532655873892775	4.990075161050876	194268	protein_coding	RIKEN cDNA 9930104L06 gene			GO:0003674,GO:0005634,GO:0005654,GO:0005730,GO:0005737,GO:0005829,GO:0008150,GO:0042254,GO:0042273	molecular_function|nucleus|nucleoplasm|nucleolus|cytoplasm|cytosol|biological_process|ribosome biogenesis|ribosomal large subunit biogenesis
9930111J21Rik1	894.4057214451077	410.7647521527385	1378.046690737477	3.354752260582428	1.7462062312165731	2.940832120024801e-15	4.116961168165004e-14	Up	5.542780812480993	9.941838591692775	8.441026892555222	2.5360486025319964	3.1222387779104737	3.3337730046091174	667214	protein_coding	RIKEN cDNA 9930111J21 gene 1			GO:0003924,GO:0005789,GO:0006952,GO:0035458	GTPase activity|endoplasmic reticulum membrane|defense response|cellular response to interferon-beta
9930111J21Rik2	93.0186749496848	42.50433410355539	143.53301579581418	3.3758040887609675	1.7552311811854386	2.295935770733109e-07	1.5257526951185576e-06	Up	0.8899959039069341	1.8106925361497448	1.3021830567935495	0.5122240701553337	0.4337605708578121	0.5515382076535933	245240	protein_coding	RIKEN cDNA 9930111J21 gene 2			GO:0003674,GO:0005575,GO:0008150	molecular_function|cellular_component|biological_process
A030001D20Rik	51.41513032268079	51.71490574163186	51.115354903729724	0.9884906626349925	-0.016700756685853347	0.9603579597356484	0.9747370318353936	Down	0.7963218514811131	0.6429306143894723	0.6499592937590968	0.9479202468873827	0.9969214128757976	0.7153421227919989	100126243	non_coding	RIKEN cDNA A030001D20 gene			GO:0003674,GO:0005575,GO:0008150	molecular_function|cellular_component|biological_process
A030010E16Rik	10.114670132506816	9.432381232476134	10.796959032537503	1.1446928558994915	0.1949605461705231	0.8167537900937614	0.8825484521895732	Up	0.04726494877354664	0.1889855978963956	0.21771000385966044	0.12583537403890116	0.10877965474549388	0.2661935388388245	102631930	non_coding				GO:0003674,GO:0005575,GO:0008150	molecular_function|cellular_component|biological_process
A130010J15Rik	174.1120895610207	200.01515183409862	148.20902728794275	0.7406437293074323	-0.4331483628332536	0.14207307974971786	0.2518222588421558	Down	0.9237114396541818	0.9054776562403808	0.523512485257243	1.3089471907516443	1.0169097852317723	1.6880299026778047	319266	protein_coding	RIKEN cDNA A130010J15 gene			GO:0003674,GO:0005575,GO:0008150	molecular_function|cellular_component|biological_process
A130051J06Rik	13.484961243325682	15.39492513713344	11.574997349517927	0.7519910904169064	-0.41121252591994334	0.5740737298922818	0.700082307126712	Down	0.043599782348796516	0.036318892880931854	0.0322758729806591	0.02901936351481952	0.11109550010283993	0.04694367432433922	791370	non_coding				GO:0003674,GO:0005575,GO:0008150	molecular_function|cellular_component|biological_process
A130077B15Rik	10.903413133028359	11.785803768619578	10.021022497437142	0.8507532881964582	-0.2331872726106183	0.8062628299859209	0.8756150437366588	Down	0.15805705680691842	0.00987468917159219	0.0975048730057428	0.13807554440330547	0.05846242928775156	0.1963606926375217	319272	non_coding	RIKEN cDNA A130077B15 gene			GO:0003674,GO:0005575,GO:0008150	molecular_function|cellular_component|biological_process
A230020J21Rik	2.10176067349612	1.1894711447608235	3.0140502022314157	2.5346663313555506	1.3417958404111336	0.5486417933407312	0.6792143552689531	Up	0.06103264458569151	0.06100869210441555	0.0	0.0	0.06019963913317292	0.0	100125339	non_coding	RIKEN cDNA A230020J21 gene			GO:0003674,GO:0005575,GO:0008150	molecular_function|cellular_component|biological_process
A230028O05Rik	3.648528300529611	2.0692708736587444	5.2277857274004775	2.5267593516795057	1.3372882686867849	0.2618778265881901	0.4005502127544853	Up	0.07206790613806323	0.0270148585607361	0.026675071057532442	0.01798774546546054	0.026656607124221843	0.017906576589608585	319487	non_coding	RIKEN cDNA A230028O05 gene			GO:0003674,GO:0005575,GO:0008150	molecular_function|cellular_component|biological_process
A230045G11Rik	228.11084902941857	273.98074803397753	182.24095002485961	0.665276100498357	-0.5879748878798037	0.0014335803644019154	0.004981038345593928	Down	0.5445004526685067	0.4097103644287999	0.5020051719709463	0.9707447237000696	0.8380634423392095	0.948523711314732	624086	non_coding				GO:0003674,GO:0005575,GO:0008150	molecular_function|cellular_component|biological_process
A230056P14Rik	3.1755396059524563	1.4806871161146808	4.870392095790232	3.2900099194887322	1.718091933740343	0.18616539672009108	0.3101886488900165	Up	0.07163190812939879	0.10740569389343192	0.053027383248176574	0.01787892280606096	0.05299067878857765	0.017798244987465045	320845	non_coding	RIKEN cDNA A230056P14 gene			GO:0003674,GO:0005575,GO:0008150	molecular_function|cellular_component|biological_process
A230057D06Rik	13.50337936042124	20.35987233696939	6.6468863838731025	0.3275197003760018	-1.6103464072297606	0.04171526814209428	0.09438733554418084	Down	0.07533146027081235	0.012550316027966722	0.1363170672156635	0.3384415851536539	0.21052600846060834	0.3119577620682185	319893	non_coding	RIKEN cDNA A230057D06 gene			GO:0003674,GO:0005575,GO:0008150	molecular_function|cellular_component|biological_process
A230072C01Rik	91.74746838555171	94.7522517053513	88.74268506575218	0.9365764862832028	-0.094531276739825	0.7673615429069582	0.8479620393595497	Down	0.6287319060312689	1.02843025842984	1.0493446966716633	0.9586871738170444	1.1726484907749457	1.511071808079353	320742	non_coding	RIKEN cDNA A230072C01 gene			GO:0003674,GO:0005575,GO:0008150	molecular_function|cellular_component|biological_process
A230072E10Rik	2.6207228921927515	2.6564123556125634	2.5850334287729404	0.9756258914164221	-0.03560004962491172	0.9807903293472596	0.9880782686586872	Down	0.022942894587037684	0.0	0.03019391021831332	0.01527044774621012	0.022629757962903226	0.030403081103207767	331547	non_coding	RIKEN cDNA A230072E10 gene			GO:0003674,GO:0005575,GO:0008150	molecular_function|cellular_component|biological_process
A230083G16Rik	1.9452526908624288	2.0616767832321514	1.8288285984927075	0.8902893453614648	-0.1676538045646221	0.9330282559916288	0.9583619158634714	Down	0.0	0.0	0.12530015718750098	0.05069603742182775	0.02504268540126189	0.10093454775938804	442825	non_coding	RIKEN cDNA A230083G16 gene			GO:0003674,GO:0005575,GO:0008150	molecular_function|cellular_component|biological_process
A230087F16Rik	4.1968008300348885	3.550870483806234	4.842731176263544	1.364770446058157	0.4486583107174152	0.7264462107738254	0.8181835361196502	Up	0.03087624346523888	0.0034293473302488826	0.01015864105040743	0.003425127698734067	0.0236870887140106	0.013638687868769234	100503323	non_coding				GO:0003674,GO:0005575,GO:0008150	molecular_function|cellular_component|biological_process
A230103J11Rik	20.158011516810838	23.9035314428244	16.412491590797288	0.6865082366734055	-0.5426510650662033	0.2912548592384248	0.4332009159106504	Down	0.14161749191623635	0.18874921816169088	0.1863751681393073	0.27099314750368664	0.2793692446452218	0.39879088323227263	320466	non_coding	RIKEN cDNA A230103J11 gene			GO:0003674,GO:0005575,GO:0008150	molecular_function|cellular_component|biological_process
A230107N01Rik	6.62187490736743	10.598157611924373	2.6455922028104952	0.2484355002864683	-2.0090567521349567	0.09828274479993483	0.1890866407336651	Down	0.02143160794757353	0.0535579925895343	0.0	0.1069841845933375	0.04227819630775219	0.2343031314150531	320919	non_coding	RIKEN cDNA A230107N01 gene			GO:0003674,GO:0005575,GO:0008150	molecular_function|cellular_component|biological_process
A26c3	3.7725740750286447	3.8435287307503354	3.7016194193069567	0.9655980536376556	-0.05050532684137501	0.96506117032018	0.977938334669574	Down	0.006020028168549187	0.006017665586803519	0.01782592976760093	0.009015391748719577	0.01781359102714478	0.011966280276295435	67575	protein_coding	ANKRD26-like family C%2C member 3			GO:0003674,GO:0005575,GO:0008150	molecular_function|cellular_component|biological_process
A2m	80.80342363332063	23.3529181374133	138.25392912922794	5.920820811253307	2.5657971924485854	4.468000754401394e-07	2.8753769748219986e-06	Up	0.17153255967459846	0.7248303373920713	0.5387091356738112	0.08562713107148191	0.13073880413853706	0.0891153217802809	232345	protein_coding	alpha-2-macroglobulin	mmu04610	Complement and coagulation cascades	GO:0001869,GO:0002020,GO:0004866,GO:0004867,GO:0005102,GO:0005515,GO:0005576,GO:0005615,GO:0007565,GO:0010466,GO:0010951,GO:0019838,GO:0019899,GO:0019959,GO:0019966,GO:0030414,GO:0042802,GO:0043120,GO:0048306,GO:0048403,GO:0048406,GO:0048863	negative regulation of complement activation, lectin pathway|protease binding|endopeptidase inhibitor activity|serine-type endopeptidase inhibitor activity|signaling receptor binding|protein binding|extracellular region|extracellular space|female pregnancy|negative regulation of peptidase activity|negative regulation of endopeptidase activity|growth factor binding|enzyme binding|interleukin-8 bin…			R-MMU-109582,R-MMU-114608,R-MMU-140837,R-MMU-140877,R-MMU-1474228,R-MMU-1474244,R-MMU-174824,R-MMU-382551,R-MMU-76002,R-MMU-76005,R-MMU-8963896,R-MMU-8963898	Hemostasis|Platelet degranulation |Intrinsic Pathway of Fibrin Clot Formation|Formation of Fibrin Clot (Clotting Cascade)|Degradation of the extracellular matrix|Extracellular matrix organization|Plasma lipoprotein assembly, remodeling, and clearance|Transport of small molecules|Platelet activation, signaling and aggregation|Response to elevated platelet cytosolic Ca2+|HDL assembly|Plasma lipopro…
A2ml1	412.59231364504984	81.62236587398445	743.5622614161148	9.110184515790465	3.1874802743698147	0.00018001924082988797	0.0007609476216791309	Up	6.035784932358163	0.6477758262506348	3.991068714707288	0.4812238801248208	0.649750543128143	0.3353366656163194	232400	protein_coding	alpha-2-macroglobulin like 1			GO:0004866,GO:0004867,GO:0005575,GO:0005576,GO:0005615,GO:0010466,GO:0030414	endopeptidase inhibitor activity|serine-type endopeptidase inhibitor activity|cellular_component|extracellular region|extracellular space|negative regulation of peptidase activity|peptidase inhibitor activity
A330001L22Rik	63.096109047881185	95.93327476042354	30.258943335338877	0.3151960528082945	-1.6656786268112058	1.836208627384617e-07	1.2422387971130829e-06	Down	0.0962536638502346	0.08980149616950632	0.07283770677823795	0.3683737506234761	0.29747848965431656	0.3699002764673621	102632594	non_coding				GO:0003674,GO:0005575,GO:0008150	molecular_function|cellular_component|biological_process
A330009N23Rik	289.7764131599264	392.6143455598457	186.93848076000725	0.4763298202915806	-1.0699672244552465	1.0851384445765214e-08	8.522893358822048e-08	Down	2.40840107780221	1.9826107346882564	2.6848098545473182	6.760870364483378	6.511746832440963	5.420898462750299	380977	non_coding	RIKEN cDNA A330009N23 gene			GO:0003674,GO:0005575,GO:0008150	molecular_function|cellular_component|biological_process
A330023F24Rik	371.9352356988713	225.19189498022925	518.6785764175132	2.3027579235697058	1.203362756410029	9.895922553363328e-10	8.72958652840579e-09	Up	2.0196371748985955	2.6627446248363658	2.0125737778769768	1.353911112974857	0.9984246309189532	1.3189201872616785	320977	non_coding	RIKEN cDNA A330023F24 gene
A330032P22Rik	13.41357631783714	21.258274579458412	5.568878056215869	0.262510942999629	-1.9295505308429388	0.0067536434013215785	0.019672725356899377	Down	0.20193184374359008	0.12111155691835625	0.2790392264557606	1.3709087358676275	0.7568679348641415	0.762639084976532	102632053	non_coding	RIKEN cDNA A330032P22 gene			GO:0003674,GO:0005575,GO:0008150	molecular_function|cellular_component|biological_process
A330033J07Rik	1.9278862790594895	2.3651963842587063	1.4905761738602743	0.6305518251248375	-0.665313144194417	0.692984143384455	0.7924488057742548	Down	0.0	0.017862807755714	0.017638132922274643	0.008920414255154704	0.03525184834183315	0.026640483885712062	320614	non_coding	RIKEN cDNA A330033J07 gene			GO:0003674,GO:0005575,GO:0008150	molecular_function|cellular_component|biological_process
A330035P11Rik	22.50336823168325	23.02791147161515	21.978824991751367	0.9546486621783487	-0.06695821681062465	0.9078285779053756	0.941550757643815	Down	0.0928096928456338	0.2133785194987245	0.2381766027364921	0.14825458675036898	0.2563203373346422	0.31361938880531365	319727	non_coding	RIKEN cDNA A330035P11 gene			GO:0003674,GO:0005575,GO:0008150	molecular_function|cellular_component|biological_process
A330041J22Rik	6.9646960168005005	9.452278952575424	4.477113081025581	0.47363596704806826	-1.0781494541408596	0.2180416534267037	0.3492435332122456	Down	0.054608155681934514	0.05458672451447707	0.05390014358016863	0.08177933763162988	0.17505421379514755	0.17638900960176293	319556	non_coding	RIKEN cDNA A330041J22 gene			GO:0003674,GO:0005575,GO:0008150	molecular_function|cellular_component|biological_process
A330069E16Rik	6.68238479747697	8.554936273201266	4.809833321752677	0.563493690173579	-0.8275286392480797	0.4078388120688231	0.5521211528348945	Down	0.14103535723347155	0.028196001479871426	0.19488950457616466	0.14080653891544645	0.2503987792532005	0.4205134676130335	606735	non_coding	RIKEN cDNA A330069E16 gene			GO:0003674,GO:0005575,GO:0009611	molecular_function|cellular_component|response to wounding
A330069K06Rik	2.6716432546343314	3.8473257759636312	1.495960733305033	0.38863791787072693	-1.3635014290249674	0.4318166660234769	0.5754801735281869	Down	0.01949309140457201	0.0	0.0	0.014596099095011996	0.03364731912232302	0.01453023486774456	213544	non_coding				GO:0003674,GO:0005575,GO:0008150	molecular_function|cellular_component|biological_process
A330074K22Rik	12.815270328768197	21.53848212764776	4.092058529888649	0.19023542788218883	-2.3941421480035934	0.0013510077727754144	0.004728293142383255	Down	0.05054380821705772	0.020209588846962886	0.039910793337987464	0.3027708301629045	0.16950346362196025	0.2612173119293283	434353	non_coding	RIKEN cDNA A330074K22 gene			GO:0003674,GO:0005575,GO:0008150	molecular_function|cellular_component|biological_process
A330076H08Rik	6.232973221165731	9.451896240100051	3.0140502022314157	0.31765859914748756	-1.6544510208784655	0.1195448587157796	0.22032441397671107	Down	0.05313771431985497	0.053116860232408254	0.0	0.14589163250669065	0.1441342732624899	0.13203027564619002	320026	non_coding	RIKEN cDNA A330076H08 gene			GO:0003674,GO:0005575,GO:0008150	molecular_function|cellular_component|biological_process
A330094K24Rik	3.3977419422437416	6.795483884487487	0.0	0.03029502999531466	-5.044775055787018	0.003584435615373724	0.011298047100353346	Down	0.0	0.0	0.0	0.18607323364826409	0.16340609865119693	0.12348905781426366	105246501	non_coding	RIKEN cDNA A330094K24 gene			GO:0003674,GO:0005575,GO:0008150	molecular_function|cellular_component|biological_process
A330102I10Rik	1.3301047004129292	2.66020940082586	0.0	0.07739235978927018	-3.691665039919074	0.11230745458150093	0.2097755792881091	Down	0.0	0.0	0.0	0.03540505502821092	0.06995715639929677	0.05286793701350611	77920	non_coding	RIKEN cDNA A330102I10 gene			GO:0003674,GO:0005575,GO:0008150	molecular_function|cellular_component|biological_process
A3galt2	4.945078623286109	0.8835967741112166	9.006560472460999	10.168103868351627	3.345978767714078	0.011807142732072472	0.03208017354816355	Up	0.04453222607159527	0.0964486233512062	0.03662904300082993	0.01481999206048121	0.0	0.007376558763241413	215493	protein_coding	alpha 1%2C3-galactosyltransferase 2 (isoglobotriaosylceramide synthase)	mmu00603	Glycosphingolipid biosynthesis - globo and isoglobo series	GO:0001962,GO:0005794,GO:0005975,GO:0006629,GO:0006688,GO:0016020,GO:0016740,GO:0016757,GO:0016758,GO:0030259,GO:0031982,GO:0046872,GO:0047276,GO:0071287	alpha-1,3-galactosyltransferase activity|Golgi apparatus|carbohydrate metabolic process|lipid metabolic process|glycosphingolipid biosynthetic process|membrane|transferase activity|glycosyltransferase activity|hexosyltransferase activity|lipid glycosylation|vesicle|metal ion binding|N-acetyllactosaminide 3-alpha-galactosyltransferase activity|cellular response to manganese ion
A430005L14Rik	507.13089490574083	526.3301568140777	487.93163299740417	0.9272563336537636	-0.10895987775123883	0.45719856951364296	0.5992647484262329	Down	9.280588916969752	9.070792344934373	11.51252823103134	14.11563751979249	13.674378183746429	12.753787938194444	97159	protein_coding	RIKEN cDNA A430005L14 gene			GO:0003674,GO:0005634,GO:0005654,GO:0008150	molecular_function|nucleus|nucleoplasm|biological_process
A430018G15Rik	39.552424350600624	55.1901294593363	23.91471924186497	0.4330179980848382	-1.2075011040967705	0.0035599473949646725	0.011231375499872149	Down	0.11871369309256195	0.17140803835417512	0.13019392479456196	0.5201758943273227	0.3057439470339646	0.3998423556096178	115489452	non_coding	RIKEN cDNA A430018G15 gene			GO:0003674,GO:0005575,GO:0008150	molecular_function|cellular_component|biological_process
A430027H14Rik	13.937307245095761	24.51124749551701	3.3633669946745237	0.13705788354290221	-2.8671427807977987	9.760236624201884e-05	0.0004352462252660093	Down	0.05830986727798685	0.1165739667209516	0.08633079196255862	0.9314442286911944	0.7476823082837937	0.7244071323113671	115487348	non_coding	RIKEN cDNA A430027H14 gene			GO:0003674,GO:0005575,GO:0008150	molecular_function|cellular_component|biological_process
A430033K04Rik	238.5349471780636	308.1799770508147	168.8899173053126	0.5482865574664892	-0.8669979918785292	4.528519683254739e-05	0.00021434073599210164	Down	1.1726772467902171	0.9409633264950368	1.4881797172518547	2.9070255510520644	2.4156345841546334	2.9494073320064937	243308	protein_coding	RIKEN cDNA A430033K04 gene	mmu05168	Herpes simplex virus 1 infection	GO:0000122,GO:0001227,GO:0005634,GO:0006355,GO:0045667,GO:0045892,GO:0046872	negative regulation of transcription by RNA polymerase II|DNA-binding transcription repressor activity, RNA polymerase II-specific|nucleus|regulation of DNA-templated transcription|regulation of osteoblast differentiation|negative regulation of DNA-templated transcription|metal ion binding			R-MMU-212436,R-MMU-73857,R-MMU-74160	Generic Transcription Pathway|RNA Polymerase II Transcription|Gene expression (Transcription)
A430035B10Rik	66.05447417566171	99.45203246876902	32.6569158825544	0.32880465121304614	-1.6046973876118835	5.470364126983827e-05	0.00025550711151260186	Down	0.4158794666190302	0.1948669936986981	0.5259370544096439	1.2845396527422774	1.2690665403059933	1.7954071564188978	320312	non_coding	RIKEN cDNA A430035B10 gene			GO:0003674,GO:0005575,GO:0008150	molecular_function|cellular_component|biological_process
A430046D13Rik	95.30907481883007	128.4882579514539	62.12989168620629	0.48390816299823614	-1.0471948187895272	0.00025334939007224126	0.0010417079236412264	Down	0.4872059588192511	0.5913750573178012	0.8472809338117286	1.7603608826474773	1.7048307439672337	1.5448942295020949	654440	non_coding	Riken cDNA A430046D13 gene			GO:0003674,GO:0005575,GO:0008150	molecular_function|cellular_component|biological_process
A430057M04Rik	9.681704187062401	7.38406764203155	11.979340732093256	1.6209089749422563	0.6968030759963373	0.33472428369385576	0.4788446466184817	Up	0.053544813216538256	0.0749333191063278	0.04228047015035148	0.05345794114176558	0.042251204482060926	0.03725170024509869	319486	protein_coding	RIKEN cDNA A430057M04 gene			GO:0003674,GO:0005575,GO:0008150	molecular_function|cellular_component|biological_process
A430078I02Rik	3.5016776824034324	4.41548203185097	2.587873332955899	0.5871949479446458	-0.7680885391833485	0.5966090030123767	0.7191391428871213	Down	0.0	0.018218640579533003	0.044973725379505065	0.027294335250831924	0.01797703819822567	0.09057056938568776	320486	non_coding	RIKEN cDNA A430078I02 gene			GO:0003674,GO:0005575,GO:0008150	molecular_function|cellular_component|biological_process
A430088P11Rik	13.742589081624224	14.449810214658735	13.035367948589716	0.9022234224822835	-0.1484433547618144	0.8118094924118624	0.8795582491934584	Down	0.05588784480331258	0.061452502558973436	0.0772285375752727	0.08927547416265001	0.06063756409576985	0.12219985618892595	106059	non_coding	RIKEN cDNA A430088P11 gene			GO:0003674,GO:0005575,GO:0008150	molecular_function|cellular_component|biological_process
A430093F15Rik	20.933560670836385	22.443271828366452	19.42384951330633	0.8650759090612148	-0.2091013623446964	0.6712524537575035	0.7765563311820659	Down	0.16654841996516245	0.24972458615647825	0.1996152953321824	0.2731713430155366	0.3050826629072879	0.3192323515836816	403202	non_coding	RIKEN cDNA A430093F15 gene			GO:0003674,GO:0005575,GO:0008150	molecular_function|cellular_component|biological_process
A430105J06Rik	12.194467840007384	12.374004813688268	12.014930866326502	0.9696600842779626	-0.04444899776362381	0.9598477521986256	0.974545892148598	Down	0.0671399806016046	0.05452982541037176	0.012425529263456988	0.08378881435128635	0.016555904758272542	0.07506964905486843	77189	non_coding				GO:0003674,GO:0005575,GO:0008150	molecular_function|cellular_component|biological_process
A430108G06Rik	13.801118658478524	21.216595656423408	6.385641660533657	0.3002428184550953	-1.7357983565438944	0.03406524562824702	0.07967489023228183	Down	0.11451557484600733	0.1308235803383371	0.0322945268589892	0.21232673930604906	0.25817738603537616	0.6991423738086481	319650	non_coding	RIKEN cDNA A430108G06 gene			GO:0003674,GO:0005575,GO:0008150	molecular_function|cellular_component|biological_process
A4galt	1144.0043921788902	756.2192889695365	1531.7894953882435	2.0255718577726505	1.0183292659739367	6.409304826694948e-09	5.1378716985739934e-08	Up	15.711531606510215	13.976056151307848	11.64335210543631	9.130831296515538	9.639530756228556	6.9278255202616	239559	protein_coding	alpha 1%2C4-galactosyltransferase	mmu00601,mmu00603	Glycosphingolipid biosynthesis - lacto and neolacto series|Glycosphingolipid biosynthesis - globo and isoglobo series	GO:0001576,GO:0005794,GO:0006493,GO:0006629,GO:0007009,GO:0008375,GO:0008378,GO:0015643,GO:0016020,GO:0016740,GO:0016757,GO:0050512	globoside biosynthetic process|Golgi apparatus|protein O-linked glycosylation|lipid metabolic process|plasma membrane organization|acetylglucosaminyltransferase activity|galactosyltransferase activity|toxic substance binding|membrane|transferase activity|glycosyltransferase activity|lactosylceramide 4-alpha-galactosyltransferase activity
A530001N23Rik	1.56197412781005	2.370435705062246	0.7535125505578538	0.31660659502154914	-1.6592367872777558	0.3868200403354177	0.5314303342502565	Down	0.00884072653916069	0.008837256964176145	0.0	0.017652766368598485	0.043600318398894125	0.008786554535273503	328265	non_coding				GO:0003674,GO:0005575,GO:0008150	molecular_function|cellular_component|biological_process
A530010L16Rik	7.183872815694072	9.14549208789301	5.22225354349514	0.5709282370078226	-0.8086186778796484	0.3808563000041375	0.5259915304835975	Down	0.3035474122976701	0.06742850756044319	0.0998706078601717	0.3367277016423009	0.2661372786343221	0.4357707033459103	382036	non_coding	RIKEN cDNA A530010L16 gene			GO:0003674,GO:0005575,GO:0008150	molecular_function|cellular_component|biological_process
A530013C23Rik	27.468000268593286	14.188587892535873	40.7474126446507	2.871703849282962	1.5219069757623294	0.0035929144451021	0.011321239230308457	Up	0.5684750955818194	0.3864113569279442	0.28055231760689897	0.2270211165161829	0.2018578500622276	0.1129983470736032	329562	non_coding	RIKEN cDNA A530013C23 gene			GO:0003674,GO:0005575,GO:0008150	molecular_function|cellular_component|biological_process
A530016L24Rik	66.34529557782804	99.96415391313356	32.72643724252257	0.3275395745658497	-1.6102588658537635	0.004026062718869713	0.012485491707689143	Down	0.057670253475166765	0.2882381028819862	0.3740624076980629	0.9130017702093112	1.2351767476630258	0.6141093862325243	319942	protein_coding	RIKEN cDNA A530016L24 gene			GO:0003674,GO:0005886,GO:0008150,GO:0016020	molecular_function|plasma membrane|biological_process|membrane
A530020G20Rik	157.14215094101453	142.052587909165	172.23171397286407	1.2120901558169515	0.2774970111150461	0.1982577978467055	0.3254461816170198	Up	1.2900645759955596	1.5652569534398781	1.2294302551763712	1.2524413021551295	1.4830706889384513	1.5120641264014905	319839	non_coding				GO:0003674,GO:0005575,GO:0008150	molecular_function|cellular_component|biological_process
A530032D15Rik	148.35824515596656	29.585190948652873	267.13129936328016	9.030138769805308	3.1747481583563704	5.941258678008105e-10	5.338939793347051e-09	Up	1.4125953301091885	3.869358972314663	1.2222589521932061	0.1465250399855087	0.4885651719151035	0.273494723376468	381287	protein_coding	RIKEN cDNA A530032D15Rik gene			GO:0000981,GO:0001650,GO:0005634,GO:0005739,GO:0006357	DNA-binding transcription factor activity, RNA polymerase II-specific|fibrillar center|nucleus|mitochondrion|regulation of transcription by RNA polymerase II
A530040E14Rik	50.88046701311722	20.638343471404358	81.12259055483007	3.9286649928467106	1.9740391508037791	0.003163627587509119	0.010113695346616823	Up	0.6035351001440883	1.7026417013037067	0.5824720739876112	0.08034078851550848	0.2778056108132523	0.5731774898281987	621875	non_coding	RIKEN cDNA A530040E14 gene			GO:0003674,GO:0005575,GO:0008150	molecular_function|cellular_component|biological_process
A530046M15Rik	2.193535773227901	0.29501301656715345	4.092058529888649	12.897842272164336	3.689057826921823	0.05067155356030967	0.11052975418117003	Up	0.08179683917571952	0.03270589508458428	0.0645890537179784	0.016332826100465308	0.0	0.0	328190	non_coding	RIKEN cDNA A530046M15 gene
A530064D06Rik	357.75128939587233	59.38595110255779	656.1166276891869	11.04900585819457	3.4658446628774437	4.874131817527246e-38	1.8033395026715733e-36	Up	5.681022955980853	9.914723240375755	7.554913624914336	0.6478286529385614	1.058000736760365	0.9344546993287242	328830	protein_coding	RIKEN cDNA A530064D06 gene			GO:0005515,GO:0009986,GO:0038023	protein binding|cell surface|signaling receptor activity
A530072M11Rik	32.046123174774706	37.22971548785653	26.862530861692914	0.7215687076442745	-0.4707913204644123	0.27221152701560497	0.4118207042863028	Down	0.3939851642457281	0.2851876348385267	0.2950101541038765	0.4340369165013503	0.6834138028429683	0.5806052758734885	100415915	non_coding	RIKEN cDNA gene A530072M11
A530088E08Rik	6.791987354227861	9.453338515690296	4.130636192765431	0.4358056196884897	-1.1982432948437254	0.18366227734470048	0.30692932367970666	Down	0.04205132211217492	0.08406963783859156	0.02767074223349604	0.16793238914216588	0.15208374014437653	0.12538095145765768	664702	non_coding	RIKEN cDNA A530088E08 gene			GO:0003674,GO:0005575,GO:0008150	molecular_function|cellular_component|biological_process
A630001G21Rik	343.93849308515036	272.4372091108069	415.4397770594938	1.5247400573403047	0.6085633082811723	0.04284002953351035	0.0964461647839566	Up	4.728822842600522	3.5583849569591104	3.38888410062262	3.96408423044303	1.7348218107378146	3.977598576311255	319997	protein_coding	RIKEN cDNA A630001G21 gene			GO:0000981,GO:0005634,GO:0006357	DNA-binding transcription factor activity, RNA polymerase II-specific|nucleus|regulation of transcription by RNA polymerase II
A630001O12Rik	17.17677326024467	0.0	34.35354652048933	210.78293672134777	7.719614272575911	5.9781201924305894e-09	4.811314980370133e-08	Up	0.393136058288302	0.2432744294349621	0.2217365281657384	0.0	0.0	0.0	414091	non_coding	RIKEN cDNA A630001O12 gene			GO:0003674,GO:0005575,GO:0008150	molecular_function|cellular_component|biological_process
A630012P03Rik	2.7353299260379904	0.5947355723804119	4.875924279695568	8.221835850696232	3.0394605687212946	0.08224432247150924	0.16389405477207647	Up	0.038276938738009116	0.08927780590279775	0.03778066605663696	0.0	0.025169676706542125	0.0	100504594	non_coding	RIKEN cDNA A630012P03 gene			GO:0003674,GO:0005575,GO:0008150	molecular_function|cellular_component|biological_process
A630019I02Rik	3.2222010990589047	3.8236310106510447	2.6207711874667656	0.6843938939411873	-0.5471012065095764	0.7177091598033138	0.8115102841815036	Down	0.033659809672844584	0.01682329987962897	0.00830584988446913	0.04200649923497599	0.0	0.06690711493615623	408254	non_coding	RIKEN cDNA A630019I02 gene
A630023A22Rik	22.59668631614227	1.1818770543342312	44.01149557795031	37.254638744361486	5.2193481681621625	1.5390204209943796e-08	1.1870848233870735e-07	Up	1.1282828578677724	0.4887306923177713	0.5939489663273589	0.0	0.03709611544491859	0.03737897489893631	105518	protein_coding	RIKEN cDNA A630023A22 gene			GO:0003674,GO:0005575,GO:0008150	molecular_function|cellular_component|biological_process
A630023P12Rik	16.010615800355538	21.598558000421	10.422673600290087	0.48302488768552404	-1.0498305695624135	0.10523755765968484	0.19942813342244775	Down	0.4673815677483218	0.2335990710840121	0.38443484759384977	0.7388201924269308	1.4214243740063	0.6580666896681155	231603	non_coding	RIKEN cDNA A630023P12 gene			GO:0003674,GO:0005575,GO:0008150	molecular_function|cellular_component|biological_process
A630026N12Rik	169.30921870261528	201.27723812469875	137.3411992805319	0.6822161337846618	-0.5516992211206091	0.013941165631396944	0.03699756790854568	Down	0.5820760743611874	0.5865399561577731	0.5513627700360001	0.9091899233671707	0.953799263792166	1.3156422847917026	320961	non_coding	RIKEN cDNA A630026N12 gene			GO:0003674,GO:0005575,GO:0008150	molecular_function|cellular_component|biological_process
A630034I12Rik	31.36156420677901	32.42756157276187	30.29556684079618	0.9340039041803158	-0.09849951440659206	0.9110095283306808	0.9438559586525841	Down	0.002091496901949404	0.10035245214980673	0.06606015934713269	0.05220259048735587	0.05363672751861296	0.12264218771703367	329790	non_coding				GO:0003674,GO:0005575,GO:0008150	molecular_function|cellular_component|biological_process
A630039O03Rik	8.1222628844369	9.152173684286794	7.09235208458701	0.7747054510682828	-0.3682802039280781	0.6374316004132529	0.7510064014900338	Down	0.008558063853895008	0.004752614006055425	0.0046928365749362615	0.011392238794791676	0.00844125892267025	0.0094506932000712	102631735	non_coding				GO:0003674,GO:0005575,GO:0008150	molecular_function|cellular_component|biological_process
A630066F11Rik	29.913953358515336	28.05087391276541	31.777032804265264	1.1321717117944219	0.17909278234594678	0.6842271479609859	0.7863279449288815	Up	0.602411198654062	0.6423197655558259	0.4558605718714621	0.8219595756130419	0.5347702580060371	0.5388479039102048	320642	non_coding	RIKEN cDNA A630066F11 gene			GO:0003674,GO:0005575,GO:0008150	molecular_function|cellular_component|biological_process
A630072L19Rik	12.000471227203017	13.586640942204244	10.414301512201794	0.7670985238851559	-0.38251620973788186	0.6100657159065697	0.7292865269310793	Down	0.0958046938808237	0.017956330309408842	0.053191437503823005	0.08967117994710487	0.09449710131423336	0.08926654286311896	100038467	non_coding				GO:0003674,GO:0005575,GO:0008150	molecular_function|cellular_component|biological_process
A630072M18Rik	395.60173019811083	383.2601346390729	407.9433257571486	1.0641563952896114	0.08971019419235084	0.5817560728070492	0.7068054626075179	Up	1.6091691080843176	1.920017405023792	1.5286294925082031	1.843363208387932	1.9725396543511515	2.1770938284066417	320770	non_coding	RIKEN cDNA A630072M18 gene
A630077J23Rik	25.130543911479567	35.37192263607242	14.88916518688673	0.42104356635995527	-1.2479585748508617	0.07204063346472096	0.1474012799170291	Down	0.07887369194498849	0.446775513522226	0.519007129666932	0.8137058336656061	0.6742422487449466	1.6461981766619316	319973	non_coding	RIKEN cDNA A630077J23 gene			GO:0003674,GO:0005575,GO:0008150	molecular_function|cellular_component|biological_process
A630089N07Rik	11.919847256300516	15.955104590118811	7.884589922482225	0.49323769213418867	-1.019645043367842	0.18669366968954548	0.3109149893980633	Down	0.0354209869504242	0.15343070537803333	0.0582695709867731	0.15324191696513534	0.25620864716955033	0.2229583059316656	320586	non_coding	RIKEN cDNA A630089N07 gene
A730017L22Rik	106.10437696749787	152.69439650127202	59.51435743372371	0.3901325397905877	-1.3579637606195114	2.2270881244301868e-07	1.483819498733978e-06	Down	0.4979171635078789	0.4659522804555762	0.7215073219641372	1.8615158027295808	1.8286432487216184	1.7478251277585148	613258	non_coding	RIKEN cDNA A730017L22 gene			GO:0003674,GO:0005575,GO:0008150	molecular_function|cellular_component|biological_process
A730020E08Rik	9.891625067851221	10.32554415416162	9.457705981540824	0.9139970844360532	-0.12973853165692348	0.9022931203211024	0.9376143684982812	Down	0.045443782776251634	0.31798163739972996	0.014951529894378503	0.2117269184799633	0.11952944603323555	0.19571640258642328	100504262	non_coding	RIKEN cDNA A730020E08 gene			GO:0003674,GO:0005575,GO:0008150	molecular_function|cellular_component|biological_process
A730020M07Rik	7.543327190888517	5.312824711225127	9.773829670551908	1.8364912663294115	0.8769520351639309	0.3305600482240698	0.4740624403077123	Up	0.06383651834474784	0.1367388545852409	0.03600506147816266	0.036418827897811736	0.053970209277239285	0.07250897921678402	100503044	non_coding	RIKEN cDNA A730020M07 gene			GO:0003674,GO:0005575,GO:0008150	molecular_function|cellular_component|biological_process
A730035I17Rik	15.423804176649172	24.53912201851827	6.308486334780088	0.2574941301396549	-1.9573885500281405	0.02351684640272829	0.05831150290677724	Down	0.19395079539941454	0.0	0.1044197245461641	0.4400821048093139	0.6260846842154304	0.3855247039681462	102637492	non_coding	RIKEN cDNA A730035I17 gene
A730049H05Rik	31.113540172896514	8.570654235611888	53.65642611018112	6.264163684463738	2.647121911172821	1.969295911204148e-08	1.5000658635835215e-07	Up	0.5856466884997454	0.441824037242781	0.5562402498386901	0.08825607920075765	0.13078946631172875	0.09884005615568534	74516	non_coding	RIKEN cDNA A730049H05 gene			GO:0003674,GO:0005575,GO:0008150	molecular_function|cellular_component|biological_process
A730056A06Rik	5.2272697356531665	7.085640292726474	3.3688991785798614	0.4748311204385672	-1.0745136025548172	0.3157794720823626	0.4589084361835478	Down	0.008463070208695366	0.04229874423149228	0.0250600314375002	0.033797358281218486	0.07512805620378568	0.09252333544610572	319783	non_coding	RIKEN cDNA A730056A06 gene			GO:0003674,GO:0005575,GO:0008150	molecular_function|cellular_component|biological_process
A730063M14Rik	31.00846402850874	36.30358579144831	25.71334226556918	0.7084081678797864	-0.4973472485630217	0.2500637011903315	0.38654164407179664	Down	1.2236210446420095	1.911157547115905	2.113573715281932	3.054089549242024	2.7155709555483867	3.572362029626913	100504703	non_coding	RIKEN cDNA A730063M14 gene
A730081D07Rik	5.8424903454232755	6.481868354329226	5.203112336517328	0.8031658195238938	-0.316230221331557	0.7552542428643005	0.8393976100408085	Down	0.07000753403019289	0.04198803559273007	0.08291983691005908	0.04193637152339842	0.06905203459279502	0.19481996600079995	102633880	non_coding	RIKEN cDNA A730081D07 gene			GO:0003674,GO:0005575,GO:0008150	molecular_function|cellular_component|biological_process
A730085K08Rik	3.0920442561849333	2.0616767832321514	4.122411729137714	1.9955146449643373	0.99676086674189	0.4422471648540105	0.5853646296170795	Up	0.08890709445389161	0.2666166076329892	0.13163157855775282	0.08876284997355352	0.04384682196581367	0.17672462337376954	654800	non_coding	RIKEN cDNA A730085K08 gene			GO:0003674,GO:0005575,GO:0008150	molecular_function|cellular_component|biological_process
A830018L16Rik	23.152463349827624	23.897232558905998	22.407694140749264	0.9372441676053164	-0.09350315212066763	0.8630459532683931	0.9128143314868624	Down	0.03968957149632468	0.059510992771476624	0.04896872947759577	0.0396251784166667	0.06116854291790036	0.0986159290442212	320492	protein_coding	RIKEN cDNA A830018L16 gene			GO:0003674,GO:0005575,GO:0008150	molecular_function|cellular_component|biological_process
A830035O19Rik	16.742227304954735	18.62055331174821	14.863901298161268	0.7990642564418021	-0.32361657330793075	0.6239015034467921	0.7404202955662464	Down	0.2499821930496903	0.062471021659327636	0.1850558208238651	0.19966129392958287	0.33286991221140805	0.24845041438041124	100101457	non_coding	RIKEN cDNA A830035O19 gene			GO:0003674,GO:0005575,GO:0008150	molecular_function|cellular_component|biological_process
A830082K12Rik	18.021982477366677	26.014422744747343	10.029542209986015	0.3861378662593044	-1.3728120570907991	0.029712943733304763	0.07090981795108524	Down	0.07640995840050294	0.07637997103701395	0.14006437527519092	0.1852659745001154	0.4414357269148251	0.32546465345841724	320174	non_coding	RIKEN cDNA A830082K12 gene			GO:0003674,GO:0005575,GO:0008150	molecular_function|cellular_component|biological_process
A830082N09Rik	30.883997399876428	32.457849360156985	29.31014543959589	0.9038860536499517	-0.1457871808701549	0.7728818693694294	0.8520047281381634	Down	0.08665039652068696	0.04491220235722377	0.1203712581471151	0.14738708940761733	0.08230227449603494	0.12120514029091313	414093	non_coding	RIKEN cDNA A830082N09 gene			GO:0003674,GO:0005575,GO:0008150	molecular_function|cellular_component|biological_process
A930001A20Rik	3.7497385179601546	6.759721132895515	0.7397559030247999	0.1098071215961985	-3.1869564707961686	0.10489943179460527	0.19891705853435804	Down	0.015914426141967947	0.0	0.015708090546845476	0.0	0.03139443546192351	0.3321551033239445	77127	non_coding	RIKEN cDNA A930001A20 gene			GO:0003674,GO:0005575,GO:0008150	molecular_function|cellular_component|biological_process
A930001C03Rik	8.738484472116996	12.672667806386654	4.80430113784734	0.3800062916154719	-1.395904789996142	0.17414091931183165	0.2946495276839192	Down	0.12654169856052636	0.0	0.1457178860703595	0.2737288558698268	0.16641945503872949	0.4611431287196518	319314	non_coding	RIKEN cDNA A930001C03 gene			GO:0003674,GO:0005575,GO:0008150	molecular_function|cellular_component|biological_process
A930003A15Rik	17.007109013782667	13.8948700824769	20.119347945088435	1.4487855256096054	0.5348440379305671	0.3545238912581791	0.4995282923419458	Up	0.5139398559506043	0.2903737417056741	0.3969989704992261	0.2677074942364012	0.4628448720121325	0.3109160558645093	68162	non_coding	RIKEN cDNA A930003A15 gene			GO:0003674,GO:0005575,GO:0008150	molecular_function|cellular_component|biological_process
A930004D18Rik	156.5917376376849	236.8418089983052	76.34166627706469	0.3225224442207297	-1.632528534229749	1.6462325492071315e-13	2.0277770564959317e-12	Down	0.5177100356059944	0.3726049380747453	0.5178110638537078	1.7091171090655364	1.865552959601165	1.9209408993329904	77940	non_coding	RIKEN cDNA A930004D18 gene			GO:0003674,GO:0005575,GO:0008150	molecular_function|cellular_component|biological_process
A930005H10Rik	297.7117235410681	341.35103747422505	254.0724096079113	0.7441345457897937	-0.4263645985615546	0.12913966168308688	0.2339147859007404	Down	4.867505336189732	4.525718940235749	2.7201363000018883	4.8596082073714495	7.395767579289171	8.27029758636956	68161	non_coding	RIKEN cDNA A930005H10 gene			GO:0003674,GO:0005575,GO:0008150	molecular_function|cellular_component|biological_process
A930006K02Rik	22.63409581391257	37.766111601218064	7.502080026607094	0.19820668361621654	-2.3349224832338207	0.0005102533807334786	0.0019663541671493708	Down	0.3557426542865869	0.2262928447818987	0.0638418795747113	1.937266314332826	0.8612688088451985	1.3178250674844785	100503120	non_coding	RIKEN cDNA A930006K02 gene			GO:0003674,GO:0005575,GO:0008150	molecular_function|cellular_component|biological_process
A930007A09Rik	143.31081825675278	158.65202530283037	127.96961121067528	0.8066162792017001	-0.3100455722497433	0.22139947032303173	0.3535469208853199	Down	0.5888137440694448	0.8037634201423639	0.7686568726751917	0.8912692507535748	1.3176775440586972	1.1641189804647338	432999	protein_coding	RIKEN cDNA A930007A09 gene			GO:0003674,GO:0005575,GO:0008150	molecular_function|cellular_component|biological_process
A930007I19Rik	10.031725826657572	14.472592485938511	5.59085916737664	0.3864543919106211	-1.3716299328637205	0.057058678866402784	0.12216665307686304	Down	0.06515504807194991	0.04341965182571482	0.05359191013069205	0.17346490491163158	0.1820863707186272	0.17268215248951846	77779	non_coding	RIKEN cDNA A930007I19 gene			GO:0003674,GO:0005575,GO:0008150	molecular_function|cellular_component|biological_process
A930012L18Rik	24.37204583921864	34.242968571331026	14.50112310710626	0.42397653338930996	-1.2379436793908072	0.010977209204891692	0.030088470149511187	Down	0.12771932858097118	0.10639100389190063	0.17858982640759974	0.4675444195730493	0.3464344080699948	0.412544346060976	626275	non_coding	RIKEN cDNA A930012L18 gene			GO:0003674,GO:0005575,GO:0008150	molecular_function|cellular_component|biological_process
A930013F10Rik	44.15083806215764	49.910507166227205	38.391168958088066	0.7693747244239406	-0.3782416600373484	0.29393381368313104	0.4359266551804515	Down	0.2785318198942951	0.3712300121039898	0.40728972783210654	0.4943643107998159	0.6105117154403575	0.6254196747235309	68074	non_coding	RIKEN cDNA A930013F10 gene			GO:0003674,GO:0005575,GO:0008150	molecular_function|cellular_component|biological_process
A930015D03Rik	302.92620620178735	224.7810069227594	381.0714054808154	1.6952237723157741	0.7614757240412238	7.613962820960627e-06	4.105970713994277e-05	Up	11.021586615341633	10.859871708905674	10.132721046792787	9.085916408995024	7.827233930698291	6.885403661608819	77810	non_coding	RIKEN cDNA A930015D03 gene			GO:0003674,GO:0005575,GO:0008150	molecular_function|cellular_component|biological_process
A930016O22Rik	13.713914575204631	17.720090437800256	9.707738712609016	0.5476478544765937	-0.8686795774376737	0.16122613766845445	0.27806158916960305	Down	0.08845561311486794	0.08842089839078429	0.07760778485800843	0.2551238476974245	0.17449664929207406	0.15629083879617744	100503495	non_coding	RIKEN cDNA A930016O22 gene			GO:0003674,GO:0005575,GO:0008150	molecular_function|cellular_component|biological_process
A930018O16Rik	1.5983418790846398	2.0636488403798308	1.1330349177894494	0.5470786283234799	-0.8701798970794387	0.6876238752111207	0.7884373880769582	Down	0.02212903054569158	0.04424069185584048	0.0	0.13255876803438335	0.0	0.021993433779585216	105245580	protein_coding				GO:0003674,GO:0005575,GO:0008150	molecular_function|cellular_component|biological_process
A930024E05Rik	50.67632671413214	71.4808664259424	29.871787002321877	0.41782285518898565	-1.259036683942448	0.015778534043166197	0.0412344328856404	Down	0.11943373922682593	0.51734309044397	0.4191475300348134	1.4308796131812709	0.9686077485317192	0.7913460192211516	109202	non_coding	RIKEN cDNA A930024E05 gene			GO:0003674,GO:0005575,GO:0008150	molecular_function|cellular_component|biological_process
A930033H14Rik	24.88947030490559	35.995592294568965	13.78334831524223	0.38305189197071204	-1.3843882478607503	0.006627627724353751	0.0193615424225165	Down	0.10169366546494303	0.09318260913455656	0.11710437055031248	0.25382168955051176	0.3009170914029705	0.4716624842080666	320700	protein_coding	RIKEN cDNA A930033H14 gene			GO:0003674,GO:0005575,GO:0008150	molecular_function|cellular_component|biological_process
A930037H05Rik	20.029702271144547	27.7611002170018	12.298304325287294	0.44316248786540574	-1.1740923273562185	0.02819214408374562	0.06792003609251583	Down	0.09543716725343608	0.0867270114484321	0.10276341167405252	0.3551432235321177	0.23961532224628104	0.21557357075334813	78439	non_coding	RIKEN cDNA A930037H05 gene			GO:0003674,GO:0005575,GO:0008150	molecular_function|cellular_component|biological_process
A930038B10Rik	25.338154641326852	20.106626817748488	30.569682464905206	1.5210562580343887	0.6050735138028743	0.2133433104703839	0.34365267640636515	Up	0.1727279706895972	0.13812814638011153	0.15912259778667173	0.149454702541283	0.15901245641057551	0.08011246656829232	320323	non_coding				GO:0003674,GO:0005575,GO:0008150	molecular_function|cellular_component|biological_process
AA386476	34.12988170927202	48.9514992694075	19.30826414913656	0.3949052167868362	-1.3404216686368695	0.006419722760321245	0.018833113488418457	Down	0.04688913106681202	0.03749658340670192	0.07713533095590351	0.1529226538182714	0.12024782557750913	0.24232944069776305	546058	non_coding	expressed sequence AA386476			GO:0003674,GO:0005575,GO:0008150	molecular_function|cellular_component|biological_process
AA414768	181.85278399397168	159.8148870515577	203.8906809363858	1.276343685581276	0.3520168610152593	0.2984074831757405	0.4405561329849546	Up	2.1859212827534105	1.672703713915536	4.3746796881015175	2.874714397615631	2.8103474733199234	2.4122540487654467	245350	protein_coding	expressed sequence AA414768	mmu04120	Ubiquitin mediated proteolysis
AA465934	10.467413322467962	10.052930696398873	10.881895948537052	1.0815367851695534	0.11308273499862448	0.8989764965362127	0.9354671718192982	Up	0.9879859056459944	0.7242386558128231	0.19503527084735106	1.1836595753017845	0.7796010858424252	0.2618485257318156	613254	non_coding	expressed sequence AA465934			GO:0003674,GO:0005575,GO:0008150	molecular_function|cellular_component|biological_process
AA467197	1432.8270658364152	5.8856905063585705	2859.768441166471	485.3297526774319	8.922821495630902	2.3388669998968744e-34	7.848413997494479e-33	Up	97.4191152438412	114.7899751997693	87.4639735349755	0.0784996454453614	0.1163310995280494	0.5860906454856654	433470	protein_coding	expressed sequence AA467197			GO:0005634,GO:0005739,GO:0005751,GO:0009617	nucleus|mitochondrion|mitochondrial respiratory chain complex IV|response to bacterium
AA543186	15.423420061882712	18.867647016132754	11.979193107632675	0.6341196602789843	-0.6571729879582511	0.3231303376074354	0.4666738411727406	Down	0.2225298443141332	0.16312450856161462	0.08785786965057557	0.26660256943707644	0.2048597979110304	0.4718214001394036	100272219	non_coding	expressed sequence AA543186
AA986860	4254.188763833759	2258.0257613824688	6250.351766285047	2.7680007970511493	1.4688443584015072	4.702612359197235e-46	2.1939370038832183e-44	Up	47.61419596292009	48.41686716818623	48.226208501933534	23.61735637462368	19.229356128702065	22.866064280389523	212439	protein_coding	expressed sequence AA986860			GO:0003674,GO:0005737,GO:0005829,GO:0005886,GO:0008150	molecular_function|cytoplasm|cytosol|plasma membrane|biological_process
AAdacl4fm3	26.43544590264139	26.019720560321694	26.851171244961076	1.0321183806211776	0.04560845268013153	0.9471193810603216	0.9666762538074352	Up	0.7585213359915473	0.2404123773239625	0.3286917946927416	0.8681137261016437	0.5656884839795343	0.1838715750543264	546849	protein_coding	AADACL4 family member 3			GO:0005575	cellular_component
AB010352	291.0874976983482	355.7516615854233	226.42333381127312	0.6365654178057696	-0.6516193119557915	0.007991441455506204	0.022769408863565703	Down	0.3261891147431549	0.5246396657071544	0.6318161800702664	0.9182140026750528	0.9289252045362906	1.08713463851206	105246961	protein_coding	cDNA sequence AB010352	mmu05168	Herpes simplex virus 1 infection	GO:0003674,GO:0005575,GO:0008150	molecular_function|cellular_component|biological_process
AB124611	2180.4959591957286	704.7613873401546	3656.230531051301	5.187833457139984	2.3751321660940743	1.07637942948706e-30	3.151295776096826e-29	Up	53.52506873508694	40.40335176526655	29.52142330502118	11.112420871097763	9.979377798131743	8.910229601827368	382062	protein_coding	cDNA sequence AB124611			GO:0003674,GO:0005575,GO:0008150,GO:0016020	molecular_function|cellular_component|biological_process|membrane
AF067061	2.8776543286835152	2.067445885593127	3.687862771773903	1.7870792951238477	0.8376036501286436	0.6107573163168468	0.7297099363855521	Up	0.05591268384544739	0.0279453703556059	0.19315715342437653	0.16746591028343766	0.027574779147389483	0.0	236546	protein_coding	cDNA sequence AF067061			GO:0003674,GO:0005575,GO:0008150	molecular_function|cellular_component|biological_process
AI182371	65.69464249860393	53.521747660970824	77.86753733623705	1.4554374319027956	0.5414528204817894	0.14888957233157496	0.2610413340279592	Up	0.7735217579294157	0.41634825428453387	0.5789121248867656	0.4582682004377854	0.6791220945421261	0.3886150586283331	98870	protein_coding	expressed sequence AI182371			GO:0003674,GO:0005575,GO:0008150	molecular_function|cellular_component|biological_process
AI197445	88.19705251893947	161.09012259844863	15.303982439430413	0.09496968998749558	-3.396389045615348	2.4749293263184898e-15	3.479196055738332e-14	Down	0.08521451816017384	0.049315359451069234	0.048695080695220966	0.5283683800386535	0.7343443858502654	1.1678630948905095	105120	non_coding	expressed sequence AI197445			GO:0003674,GO:0005575,GO:0008150	molecular_function|cellular_component|biological_process
AI225912	58.85489194096445	65.02369390526981	52.686089976659105	0.8110554848941905	-0.30212748125422584	0.4652461581007118	0.6062685557799942	Down	0.12525096088365228	0.1252018056927585	0.26907062158677003	0.2942300034262448	0.3088536756625616	0.2013703340272857	102015	non_coding
AI413582	433.0068746754312	383.4599257228335	482.5538236280292	1.258215711168551	0.3313792821176383	0.06853704791965758	0.14145043982682906	Up	12.253081392144868	11.67249912668076	9.768405469744744	13.35719253197242	9.34845270158116	11.085102572682054	106672	protein_coding	expressed sequence AI413582			GO:0003674,GO:0005575,GO:0008150,GO:0016020	molecular_function|cellular_component|biological_process|membrane
AI429214	194.09314594709724	201.09336890289157	187.092922991303	0.9301216215952218	-0.104508721247195	0.5771211096977682	0.7027380070527194	Down	2.0935147320385736	2.336626679044536	1.977631761159664	3.1928799127546688	2.711027291366623	2.7827587836705816	621080	protein_coding	expressed sequence AI429214			GO:0003674,GO:0005575,GO:0008150	molecular_function|cellular_component|biological_process
AI450353	17.440194640097065	21.853245795232137	13.027143484961998	0.5965768855641382	-0.7452200135065609	0.17529948011781613	0.29608902992140496	Down	0.15096424638270795	0.18443944434699894	0.24834491154562696	0.35167841159521906	0.430166554699276	0.450117615732991	103729	non_coding	expressed sequence AI450353			GO:0003674,GO:0005575,GO:0008150	molecular_function|cellular_component|biological_process
AI463170	14.328167272833635	12.9674451795605	15.68888936610677	1.2093175653584567	0.27419314434528164	0.7468889229879512	0.8329875301319274	Up	1.0716597737044082	0.4657561725934317	0.4139081859093783	1.2559943271257823	0.13787389573694742	0.6483175535248842	100504549	non_coding	expressed sequence AI463170			GO:0003674,GO:0005575,GO:0008150	molecular_function|cellular_component|biological_process
AI463229	13.446806706186548	10.907446315311901	15.986167097061198	1.4660762987719982	0.5519601873705025	0.40079899483933096	0.5452215821380016	Up	0.16387234493780922	0.13860679685395713	0.2364004669021499	0.1636064754773063	0.08703462356139967	0.21298150377034197	100042802	non_coding				GO:0003674,GO:0005575,GO:0008150	molecular_function|cellular_component|biological_process
AI467606	1270.7278784865778	1308.0208843545265	1233.4348726186295	0.9429983572282361	-0.08467283726455295	0.5052967092338185	0.6410134905320503	Down	14.135743070380835	11.066366660819936	12.462399197562373	15.92829169400424	16.311735264733034	18.06153766160916	101602	protein_coding	expressed sequence AI467606			GO:0003674,GO:0005575,GO:0008150,GO:0016020	molecular_function|cellular_component|biological_process|membrane
AI504432	368.4805178237137	469.38192195897284	267.5791136884547	0.56991700887171	-0.8111762450948691	0.00010296555108965504	0.0004574460298135301	Down	1.0982848612498597	1.2203416600094137	0.918302793413664	1.9075527118324471	2.354599647975141	2.900288870012759	229694	non_coding	expressed sequence AI504432			GO:0003674,GO:0005575,GO:0008150	molecular_function|cellular_component|biological_process
AI506816	367.80918502578436	297.78457527549875	437.83379477607	1.4703787976019909	0.5561878686825934	0.10946208274271994	0.2057113358254558	Up	3.937017216815225	2.22557733695365	4.439835289143043	3.9396656591859074	1.526531838411238	3.625047944452346	433855	non_coding	expressed sequence AI506816			GO:0009611	response to wounding
AI507597	1.3624051445604488	2.3590445694223576	0.3657657196985415	0.16992800345031328	-2.5570044724429386	0.22987558179495	0.3637280980527755	Down	0.0	0.0	0.0287436240214846	0.05814788551508252	0.05744745655706144	0.11577099170087216	100165	non_coding	expressed sequence AI507597			GO:0003674,GO:0005575,GO:0008150	molecular_function|cellular_component|biological_process
AI593442	1.6293710092097833	3.2587420184195683	0.0	0.06319110244092307	-3.984134754284159	0.0764259419303104	0.15448073373366022	Down	0.0	0.0	0.0	0.0058766841835338965	0.02032063500158542	0.005850165915870485	330941	protein_coding	expressed sequence AI593442			GO:0003674,GO:0005575,GO:0008150,GO:0016020	molecular_function|cellular_component|biological_process|membrane
AI597479	1079.8597809064142	1209.4744070114266	950.2451548014025	0.785722221215306	-0.3479087326655629	0.0014230732067321114	0.004949638748139702	Down	6.120958982154923	5.812992717013652	6.530099062625829	9.293704046247473	9.763242602373367	10.539346352376304	98404	protein_coding	expressed sequence AI597479			GO:0003674,GO:0005634,GO:0008150,GO:0048598,GO:0072669	molecular_function|nucleus|biological_process|embryonic morphogenesis|tRNA-splicing ligase complex
AI661453	1383.9441358636282	1300.9485655051042	1466.9397062221524	1.1276024409362522	0.17325850604581675	0.10196464938470444	0.19456796514445665	Up	6.480182277159165	6.572604494407708	6.51954745929597	6.958887488129334	7.861442401598757	7.036814872349356	224833	protein_coding	expressed sequence AI661453			GO:0003674,GO:0005575,GO:0008150	molecular_function|cellular_component|biological_process
AI662270	741.7711516809834	463.5187764161908	1020.0235269457762	2.2005529467593927	1.1378660843469786	1.3379329582477563e-19	2.4305381015794e-18	Up	17.387335668841718	15.129798169089756	16.138891623881296	10.008704794283576	8.372313981185371	9.484012263313495	100043636	non_coding	expressed sequence AI662270			GO:0003674,GO:0005575,GO:0008150	molecular_function|cellular_component|biological_process
AI837181	1826.3593686783972	1515.0101633907834	2137.708573966012	1.410956901439492	0.4966739205863898	1.7543819019824262e-05	8.956347940850894e-05	Up	33.021394556976546	31.511749120910586	28.272124470912253	30.12436587957568	26.71150663074417	26.07408353318893	107242	protein_coding	expressed sequence AI837181			GO:0003674,GO:0005575,GO:0008150	molecular_function|cellular_component|biological_process
AI839979	107.3056924185117	76.56508295683246	138.0463018801909	1.8034870862825436	0.8507890928660794	0.03606814928257875	0.08355936038117434	Up	3.7537287747902655	1.415136401639378	2.7523306479907506	1.2206594483575381	2.496540106950352	1.7907492527030047	100740	non_coding	expressed sequence AI839979			GO:0003674,GO:0005575,GO:0008150	molecular_function|cellular_component|biological_process
AI847159	7.404449172009305	10.337465071358947	4.471433272659666	0.4326740393810054	-1.2086475338221845	0.29649382606180225	0.438596351806859	Down	0.2501064386724784	0.0	0.04937274583412067	0.4244911244759105	0.2466928551953333	0.1988591189454345	100048701	non_coding	expressed sequence AI847159			GO:0003674,GO:0005575,GO:0008150	molecular_function|cellular_component|biological_process
AI987944	410.1126097915348	403.26336719421386	416.96185238885585	1.0339229770174558	0.048128714846403284	0.7955031323703042	0.8675678225456198	Up	2.056876393481311	2.769800180780829	2.456940025705239	2.5440343309134565	3.366262416613103	2.9622424015521265	233168	protein_coding	expressed sequence AI987944	mmu05168	Herpes simplex virus 1 infection	GO:0000122,GO:0001227	negative regulation of transcription by RNA polymerase II|DNA-binding transcription repressor activity, RNA polymerase II-specific
ATP6	109.08129604600359	150.3783109804153	67.78428111159202	0.4507077810922338	-1.1497357376979105	0.2584901691247567	0.3967902664505479	Down	1.6626018324086782	3.250034261621128	1.750448715740102	1.1434896957679663	3.061164909754252	14.541244561124527	17705	protein_coding		mmu00190,mmu04714,mmu05208,mmu05010,mmu05012,mmu05014,mmu05016,mmu05020,mmu05022,mmu05415	Oxidative phosphorylation|Thermogenesis|Chemical carcinogenesis - reactive oxygen species|Alzheimer disease|Parkinson disease|Amyotrophic lateral sclerosis|Huntington disease|Prion disease|Pathways of neurodegeneration - multiple diseases|Diabetic cardiomyopathy	GO:0005739,GO:0005753,GO:0015986,GO:0042776,GO:0046933	mitochondrion|mitochondrial proton-transporting ATP synthase complex|proton motive force-driven ATP synthesis|proton motive force-driven mitochondrial ATP synthesis|proton-transporting ATP synthase activity, rotational mechanism	WP295,WP1248	Electron transport chain|Oxidative phosphorylation	R-MMU-1428517,R-MMU-1430728,R-MMU-1592230,R-MMU-163200,R-MMU-163210,R-MMU-1852241,R-MMU-8949613	The citric acid (TCA) cycle and respiratory electron transport|Metabolism|Mitochondrial biogenesis|Respiratory electron transport, ATP synthesis by chemiosmotic coupling, and heat production by uncoupling proteins.|Formation of ATP by chemiosmotic coupling|Organelle biogenesis and maintenance|Cristae formation
AU015791	2.988062295497673	4.139071528874924	1.837053062120424	0.4461678137088975	-1.1643416527472972	0.4364058150770661	0.5799890704191981	Down	0.02585889797579787	0.0	0.10209451656551982	0.18071860821953706	0.12752981106192465	0.05140089251261745	104932	non_coding	expressed sequence AU015791			GO:0003674,GO:0005575,GO:0008150	molecular_function|cellular_component|biological_process
AU015836	2.5397969070051545	3.250765215517602	1.8288285984927075	0.5651342318273336	-0.8233345148089735	0.6602288957080362	0.7681439798535991	Down	0.0	0.0	0.04139081859093783	0.05861306859920318	0.02481730123265053	0.008335511402462796	385493	non_coding	expressed sequence AU015836			GO:0005758,GO:0015035,GO:0022417,GO:0045041	mitochondrial intermembrane space|protein-disulfide reductase activity|protein maturation by protein folding|protein import into mitochondrial intermembrane space
AU018091	15.256193639281438	13.269375435914748	17.243011842648134	1.2976348733593515	0.3758844969755749	0.558597272717545	0.6873917827830851	Up	0.10213102587019963	0.16042862657030932	0.07200490331853493	0.12381503949630793	0.06475955671030872	0.13775707449706565	245128	protein_coding	expressed sequence AU018091			GO:0000064,GO:0005886,GO:0015189,GO:0097638,GO:1903352	L-ornithine transmembrane transporter activity|plasma membrane|L-lysine transmembrane transporter activity|L-arginine import across plasma membrane|L-ornithine transmembrane transport
AU019990	2.345132189826572	0.5871414819538193	4.103122897699324	6.966957910881599	2.8005288476401144	0.11703190984011287	0.21671662028418007	Up	0.030229124225612324	0.04028968092918752	0.03978292535772959	0.0	0.0	0.020029262480887777	767814	non_coding	expressed sequence AU019990			GO:0003674,GO:0005575,GO:0008150	molecular_function|cellular_component|biological_process
AU020206	3917.3092469331345	3363.6704255212103	4470.94806834506	1.3291432654588646	0.41049661795298137	0.009307963207348023	0.026039352548350287	Up	77.38578844433601	81.44848734692759	55.128670585788704	66.75327451662079	69.15542042274639	67.14816680099582	108167440	non_coding	expressed sequence AU020206			GO:0003674,GO:0005575,GO:0008150	molecular_function|cellular_component|biological_process
AU021063	3.1247729750257776	1.7724328690259734	4.477113081025581	2.5261044085579574	1.336914269606798	0.3564220828680921	0.5012939643953973	Up	0.1726292125588427	0.17256146360236918	0.17039101992838898	0.21543641974713248	0.04256826969579852	0.0	105968	non_coding	expressed sequence AU021063			GO:0003674,GO:0005575,GO:0008150	molecular_function|cellular_component|biological_process
AU021092	3131.4973113985357	3628.4106533970776	2634.583969399995	0.7261093299149212	-0.4617413044475499	4.108304160098297e-06	2.3027705976178048e-05	Down	40.1191660059866	42.5713239313321	44.95652114487576	80.32564008400384	70.33359252658823	70.85184692093377	239691	protein_coding	expressed sequence AU021092			GO:0003674,GO:0005576,GO:0005829,GO:0008150,GO:0016020,GO:0042803	molecular_function|extracellular region|cytosol|biological_process|membrane|protein homodimerization activity
AU022252	861.2633980619149	880.4447454994614	842.082050624369	0.9564964241459257	-0.06416851980952734	0.5653565105806027	0.6932180194378607	Down	3.3120158330594105	3.10296748517958	3.5265850356567063	4.547185085903536	4.05625485876362	4.49150755007925	230696	protein_coding	expressed sequence AU022252			GO:0003674,GO:0005575,GO:0008150,GO:0042802	molecular_function|cellular_component|biological_process|identical protein binding
AU022754	17.439857129997733	21.857955334478245	13.02175892551724	0.5961935773155473	-0.7461472613645859	0.2312793159344578	0.3653768249935076	Down	0.04227269443960236	0.1098658713577248	0.1418636927511982	0.16037561972708242	0.2334961137480561	0.2268737982525157	105975	non_coding	expressed sequence AU022754			GO:0003674,GO:0005575,GO:0008150	molecular_function|cellular_component|biological_process
AU022793	41.459251442752475	60.59902843831996	22.319474447185016	0.36872177175814336	-1.4393954897380836	0.0005125427083308994	0.0019732943112240327	Down	0.29632525164343104	0.18849660946500768	0.3190726914933109	0.9144284180359016	1.1159814258793603	0.7095001675543815	105976	non_coding	expressed sequence AU022793			GO:0003674,GO:0005575,GO:0008150	molecular_function|cellular_component|biological_process
AU040320	2668.424038217954	2642.237779481733	2694.610296954176	1.0198737371091804	0.0283905540381178	0.7514447623327994	0.8363600905721699	Up	11.06337859040246	10.202350783923665	11.707042460475092	13.447604107186427	13.59753043858157	13.664772790922616	100317	protein_coding	expressed sequence AU040320			GO:0001675,GO:0001764,GO:0003674,GO:0005730,GO:0005794,GO:0005802,GO:0005886,GO:0007283,GO:0010996,GO:0016020,GO:0019065,GO:0030317,GO:0031410,GO:0120211	acrosome assembly|neuron migration|molecular_function|nucleolus|Golgi apparatus|trans-Golgi network|plasma membrane|spermatogenesis|response to auditory stimulus|membrane|receptor-mediated endocytosis of virus by host cell|flagellated sperm motility|cytoplasmic vesicle|proacrosomal vesicle fusion
AU040972	1821.94487057534	991.38130665556	2652.508434495121	2.675526786712045	1.419822972917289	1.7784530946639132e-10	1.6827414972040147e-09	Up	55.41173205376853	72.49642899188396	43.304844884160396	22.578857557001058	33.99826816264842	24.06698234410501	104522	non_coding	expressed sequence AU040972			GO:0003674,GO:0005575,GO:0008150	molecular_function|cellular_component|biological_process
AU041133	71.21319452731727	78.2360551682143	64.19033388642028	0.8203944868305068	-0.2856102981561563	0.5139697278200679	0.6487972549955128	Down	0.12961419601510055	0.4042375847853975	0.3530970306335928	0.3519786286608415	0.4602425532533584	0.5513495075603869	216177	protein_coding	expressed sequence AU041133	mmu05168	Herpes simplex virus 1 infection	GO:0000122,GO:0001227	negative regulation of transcription by RNA polymerase II|DNA-binding transcription repressor activity, RNA polymerase II-specific
AV039307	5.59251504850472	5.613459761071193	5.571570335938248	0.9935483834996092	-0.009337869802647137	0.9933099278260008	0.9958944263746072	Down	0.13222594152639586	0.037764013994062026	0.11186707727280494	0.018858773680567303	0.1676844677881793	0.16896306896884047	100502700	non_coding	expressed sequence AV039307			GO:0003674,GO:0005575,GO:0008150	molecular_function|cellular_component|biological_process
AV051173	6.05652209046629	7.979715708444768	4.133328472487811	0.5167118409085519	-0.9525681501137276	0.3271911098285637	0.4707348201443498	Down	0.2006436023161988	0.2005648590115256	0.03960843884300271	0.3205089192027515	0.4353912496956234	0.3190626374148439	100502959	non_coding	expressed sequence AV051173
AV099323	6.483892988015566	8.853746334981716	4.11403964104942	0.464163733175594	-1.107294290885967	0.2423259090385681	0.3778929819737622	Down	0.04694161890009576	0.023461598246310927	0.015444335295126054	0.04686545996737994	0.0771682252259034	0.10885929070380518	102633666	non_coding				GO:0003674,GO:0005575,GO:0008150	molecular_function|cellular_component|biological_process
AW011738	531.5200453890918	378.3779269294384	684.6621638487455	1.8097397076009358	0.8557822113651297	7.401716227208363e-08	5.276008098300498e-07	Up	4.802991202461381	5.378338491390381	6.5772951072375525	4.008200475636377	4.0051236597683735	3.6439394109126986	100382	non_coding	expressed sequence AW011738			GO:0003674,GO:0005575,GO:0008150	molecular_function|cellular_component|biological_process
AW046200	3.8610844982431294	4.735632089320952	2.9865369071653074	0.6307816220587747	-0.6647874673380536	0.5667138449982683	0.6943765623103062	Down	0.06718480034833464	0.03357921671568132	0.033156864024783315	0.050306848883542685	0.14910261087707266	0.06677312204910117	100502619	non_coding	expressed sequence AW046200			GO:0003674,GO:0005575,GO:0008150	molecular_function|cellular_component|biological_process
AW112010	7965.766713420228	1815.0622163543744	14116.47121048608	7.77737880670915	2.9592840087153656	1.0573510264675715e-43	4.6738617255298494e-42	Up	378.93649113526175	538.2927384252794	302.7885250573715	76.94788471217049	66.9586798418997	54.17544636671626	107350	non_coding	expressed sequence AW112010			GO:0003674,GO:0005575,GO:0008150	molecular_function|cellular_component|biological_process
AW146154	120.70703269342556	134.88688544925472	106.52717993759643	0.7899281515175055	-0.3402066569941727	0.18820748404275855	0.3128428688511286	Down	0.56060210715752	0.6931041724081675	0.8445619976339117	1.259308296326642	0.9167340824725791	1.1729831349112114	101835	protein_coding	expressed sequence AW146154	mmu05168	Herpes simplex virus 1 infection
AW209491	485.0380009904711	547.6745785081416	422.40142347280084	0.7711959368515663	-0.3748306443302992	0.009200461524730556	0.025777881173520385	Down	5.124177748366756	4.488112124832603	4.4071094040968894	7.1150247102627135	7.348276538980559	8.442641059637308	105351	protein_coding	expressed sequence AW209491			GO:0003674,GO:0005575,GO:0008150	molecular_function|cellular_component|biological_process
AW549542	110.89437768759134	87.75423759069477	134.03451778448795	1.5273278303254096	0.6110097598573481	0.033311588384934115	0.07824737174000627	Up	2.2614768395374565	1.4644069146210668	1.361755591855614	1.3632046964847384	1.5712480147297117	1.2581014948883928	100993	non_coding	expressed sequence AW549542
AW549877	1859.2383708595016	1918.2157525689718	1800.2609891500324	0.9384709276964355	-0.0916160414857975	0.6536951093387031	0.7626946346165613	Down	6.3719318907759765	9.742357058001009	7.658687110682392	8.562923120341589	10.04323632002695	13.360127472360125	106064	protein_coding	expressed sequence AW549877			GO:0000423,GO:0003674,GO:0005654,GO:0005737,GO:0005829,GO:0006914	mitophagy|molecular_function|nucleoplasm|cytoplasm|cytosol|autophagy
AW551984	33.194275148858715	39.51720447455451	26.87134582316294	0.6798409136977815	-0.5567309071579271	0.3487996346708254	0.4931481956876641	Down	0.04775233959091161	0.15752087674349882	0.13668632444151038	0.3146541111797367	0.10362129951002312	0.21831477956725487	244810	protein_coding	expressed sequence AW551984			GO:0003674,GO:0005654,GO:0055007,GO:0060923	molecular_function|nucleoplasm|cardiac muscle cell differentiation|cardiac muscle cell fate commitment
AW554918	539.550454169829	614.4540447464534	464.6468635932047	0.7560946827565491	-0.4033611861154349	0.0011672695068331818	0.004138740337685355	Down	0.52983995008023	0.5844676501387822	0.5441005240989009	0.9444168989927446	0.8736534653557381	0.9468041667461066	225289	protein_coding	expressed sequence AW554918			GO:0003674,GO:0005575,GO:0008150	molecular_function|cellular_component|biological_process
AY036118	42.9423895803648	41.37234841855143	44.512430742178175	1.0753938505376919	0.10486512693604076	0.7919723919519706	0.8656332804794804	Up	0.8571426338265888	0.7675555945790975	0.4935172124398549	0.9270646559338634	0.9158975614604882	0.6389178363846573	101056014	non_coding				GO:0008284,GO:0030097	positive regulation of cell population proliferation|hemopoiesis
AY761185	4.6697141688243375	0.0	9.339428337648675	57.30170051986173	5.840506048793937	0.0008166268827184785	0.0029966720540955463	Up	0.10354200712119888	0.6727589159682902	0.5109977603819484	0.0	0.0	0.0	100503970	protein_coding	cDNA sequence AY761185	mmu04621,mmu05202,mmu05150	NOD-like receptor signaling pathway|Transcriptional misregulation in cancer|Staphylococcus aureus infection	GO:0002227,GO:0005615,GO:0019731,GO:0030141,GO:0030496,GO:0042582,GO:0042803,GO:0043231,GO:0050829,GO:0050830,GO:0061844,GO:0071222,GO:0140911	innate immune response in mucosa|extracellular space|antibacterial humoral response|secretory granule|midbody|azurophil granule|protein homodimerization activity|intracellular membrane-bounded organelle|defense response to Gram-negative bacterium|defense response to Gram-positive bacterium|antimicrobial humoral immune response mediated by antimicrobial peptide|cellular response to lipopolysacchar…			R-MMU-1461973,R-MMU-1462054,R-MMU-168249,R-MMU-168256,R-MMU-6798695,R-MMU-6803157	Defensins|Alpha-defensins|Innate Immune System|Immune System|Neutrophil degranulation|Antimicrobial peptides
Aaas	466.13365920367033	484.39165261201697	447.8756657953239	0.9246567772590123	-0.1130101429179785	0.4987133464550871	0.6353751457958636	Down	5.8052513981603004	5.17974210445867	5.579555281421577	8.963483744245671	7.201937086787902	6.4031048493588125	223921	protein_coding	achalasia%2C adrenocortical insufficiency%2C alacrimia	mmu03013	Nucleocytoplasmic transport	GO:0000922,GO:0001578,GO:0003674,GO:0005634,GO:0005635,GO:0005643,GO:0005654,GO:0005737,GO:0005813,GO:0005829,GO:0005856,GO:0006913,GO:0007612,GO:0009566,GO:0015031,GO:0031965,GO:0051028,GO:0072686,GO:0090307	spindle pole|microtubule bundle formation|molecular_function|nucleus|nuclear envelope|nuclear pore|nucleoplasm|cytoplasm|centrosome|cytosol|cytoskeleton|nucleocytoplasmic transport|learning|fertilization|protein transport|nuclear membrane|mRNA transport|mitotic spindle|mitotic spindle assembly			R-MMU-1430728,R-MMU-159227,R-MMU-159230,R-MMU-159231,R-MMU-159234,R-MMU-159236,R-MMU-162582,R-MMU-1640170,R-MMU-170822,R-MMU-191859,R-MMU-194315,R-MMU-194441,R-MMU-211000,R-MMU-2262752,R-MMU-2980766,R-MMU-2990846,R-MMU-3108214,R-MMU-3108232,R-MMU-3232142,R-MMU-3301854,R-MMU-3371453,R-MMU-3371556,R-MMU-392499,R-MMU-4085377,R-MMU-4551638,R-MMU-4570464,R-MMU-4615885,R-MMU-5578749,R-MMU-597592,R-MMU-…	Metabolism|Transport of the SLBP independent Mature mRNA|Transport of the SLBP Dependant Mature mRNA|Transport of Mature mRNA Derived from an Intronless Transcript|Transport of Mature mRNAs Derived from Intronless Transcripts|Transport of Mature mRNA derived from an Intron-Containing Transcript|Signal Transduction|Cell Cycle|Regulation of Glucokinase by Glucokinase Regulatory Protein|snRNP Assemb…
Aacs	1609.3073739754147	1408.5620921931259	1810.0526557577039	1.2850776411251266	0.361855526020217	0.0011060679782997683	0.0039465737311612644	Up	13.931503681931787	11.612951699901235	12.749675773838485	11.970516012228716	13.053509624732722	12.491452993045034	78894	protein_coding	acetoacetyl-CoA synthetase	mmu00650,mmu00280	Butanoate metabolism|Valine, leucine and isoleucine degradation	GO:0000166,GO:0001889,GO:0005524,GO:0005737,GO:0005829,GO:0006629,GO:0006631,GO:0007584,GO:0009410,GO:0010243,GO:0014070,GO:0016874,GO:0030729,GO:0032024,GO:0034201,GO:0045471,GO:0047760,GO:0071333	nucleotide binding|liver development|ATP binding|cytoplasm|cytosol|lipid metabolic process|fatty acid metabolic process|response to nutrient|response to xenobiotic stimulus|response to organonitrogen compound|response to organic cyclic compound|ligase activity|acetoacetate-CoA ligase activity|positive regulation of insulin secretion|response to oleic acid|response to ethanol|butyrate-CoA ligase a…			R-MMU-1430728,R-MMU-556833,R-MMU-74182,R-MMU-77111	Metabolism|Metabolism of lipids|Ketone body metabolism|Synthesis of Ketone Bodies
Aadacl4fm5	4.025128388926832	3.2540324791734627	4.796224298680202	1.4771374568576048	0.5628040841254529	0.6863540678926582	0.7877423928201464	Up	0.0	0.052690293268251344	0.17342521755979534	0.07016728084501578	0.08665258810283008	0.03492532710529105	329993	protein_coding	AADACL4 family member 5			GO:0005575	cellular_component
Aagab	1363.9895789537666	1395.7959288307334	1332.1832290768	0.9543834059637389	-0.06735913603480259	0.5487858985027759	0.6793323080859475	Down	5.643390377959986	5.716959664273952	5.481360382890299	8.255028628378492	6.856305255800063	7.134632641091037	66939	protein_coding	alpha- and gamma-adaptin binding protein			GO:0003674,GO:0005737,GO:0005829,GO:0008150,GO:0015031,GO:0016607	molecular_function|cytoplasm|cytosol|biological_process|protein transport|nuclear speck
Aak1	3438.191143881148	3364.338045259663	3512.0442425026336	1.0438745690009463	0.06194836942524316	0.4749712865547796	0.6145162660499048	Up	4.955774923408356	5.169634049903659	4.971032807143688	5.904789876261443	5.900405934355602	6.420964472794227	269774	protein_coding	AP2 associated kinase 1			GO:0000166,GO:0004672,GO:0004674,GO:0005112,GO:0005524,GO:0005886,GO:0005905,GO:0006468,GO:0006897,GO:0016020,GO:0016301,GO:0016310,GO:0016740,GO:0031252,GO:0032880,GO:0035612,GO:0042995,GO:0043195,GO:0044305,GO:0045202,GO:0045747,GO:0046777,GO:0050821,GO:0071439,GO:0098793,GO:0140238,GO:2000369	nucleotide binding|protein kinase activity|protein serine/threonine kinase activity|Notch binding|ATP binding|plasma membrane|clathrin-coated pit|protein phosphorylation|endocytosis|membrane|kinase activity|phosphorylation|transferase activity|cell leading edge|regulation of protein localization|AP-2 adaptor complex binding|cell projection|terminal bouton|calyx of Held|synapse|positive regulation…			R-MMU-199991,R-MMU-5653656,R-MMU-8856825,R-MMU-8856828	Membrane Trafficking|Vesicle-mediated transport|Cargo recognition for clathrin-mediated endocytosis|Clathrin-mediated endocytosis
Aamdc	405.06518714709176	495.2003172570124	314.9300570371713	0.6359135399337053	-0.6530974677238602	1.632842300980457e-05	8.376091244821284e-05	Down	6.793391087221857	7.3188924961331825	7.028160996741242	15.875768294869893	12.880179339745627	13.153436993086293	66273	protein_coding	adipogenesis associated Mth938 domain containing			GO:0003674,GO:0005737,GO:0006366,GO:0043066,GO:0045600,GO:0045944	molecular_function|cytoplasm|transcription by RNA polymerase II|negative regulation of apoptotic process|positive regulation of fat cell differentiation|positive regulation of transcription by RNA polymerase II
Aamp	5068.574269539945	4929.738111173733	5207.410427906159	1.0563280673079936	0.07905796686811654	0.4066391666782357	0.5507923968128631	Up	51.10704988719817	44.3046309579387	46.406056464000365	59.6724636520911	54.89796359452907	54.556023534367206	227290	protein_coding	angio-associated migratory protein			GO:0005829,GO:0008201,GO:0009986,GO:0015630,GO:0045171	cytosol|heparin binding|cell surface|microtubule cytoskeleton|intercellular bridge			R-MMU-109582,R-MMU-162582,R-MMU-168249,R-MMU-168256,R-MMU-168638,R-MMU-168643,R-MMU-177929,R-MMU-392518,R-MMU-428930,R-MMU-76002,R-MMU-9006934	Hemostasis|Signal Transduction|Innate Immune System|Immune System|NOD1/2 Signaling Pathway|Nucleotide-binding domain, leucine rich repeat containing receptor (NLR) signaling pathways|Signaling by EGFR|Signal amplification|Thromboxane signalling through TP receptor|Platelet activation, signaling and aggregation|Signaling by Receptor Tyrosine Kinases
Aar2	1616.8347663818201	1524.2077277976275	1709.4618049660128	1.1215504384125048	0.16549450282393613	0.08225127108951592	0.16389405477207647	Up	10.062894148888756	10.71843407290918	10.898934842880122	11.440191221405135	12.10382867184474	12.037371144820687	68295	protein_coding	AAR2 splicing factor homolog			GO:0000244,GO:0003674,GO:0005575,GO:0005681,GO:0006397,GO:0008380	spliceosomal tri-snRNP complex assembly|molecular_function|cellular_component|spliceosomal complex|mRNA processing|RNA splicing
Aard	263.7465915439322	406.8482756858005	120.64490740206409	0.2966209877546396	-1.7533074139582625	1.4931801751682707e-12	1.708025635253354e-11	Down	2.351816894686104	1.4926310575694546	2.173939136675369	8.068924979903024	6.738228672960013	10.75948801208106	239435	protein_coding	alanine and arginine rich domain containing protein			GO:0003674,GO:0005575,GO:0008150	molecular_function|cellular_component|biological_process
Aars	4695.6905733551785	3646.7690619183586	5744.612084792002	1.5752535071864444	0.6555840217110894	1.0897051028715096e-09	9.566767832728105e-09	Up	20.47429793886711	21.033008576974545	19.25005704212006	15.750398448261855	17.707648909776488	15.11977178596742	234734	protein_coding	alanyl-tRNA synthetase	mmu00970	Aminoacyl-tRNA biosynthesis	GO:0000049,GO:0000166,GO:0002161,GO:0002196,GO:0003676,GO:0003723,GO:0004812,GO:0004813,GO:0005515,GO:0005524,GO:0005737,GO:0005739,GO:0005829,GO:0006400,GO:0006412,GO:0006419,GO:0016597,GO:0016874,GO:0021680,GO:0043039,GO:0043524,GO:0045182,GO:0046872,GO:0050885,GO:0050905,GO:0051402,GO:0140018	tRNA binding|nucleotide binding|aminoacyl-tRNA editing activity|Ser-tRNA(Ala) hydrolase activity|nucleic acid binding|RNA binding|aminoacyl-tRNA ligase activity|alanine-tRNA ligase activity|protein binding|ATP binding|cytoplasm|mitochondrion|cytosol|tRNA modification|translation|alanyl-tRNA aminoacylation|amino acid binding|ligase activity|cerebellar Purkinje cell layer development|tRNA aminoacyl…
Aars2	318.7132365291183	346.0861966124493	291.34027644578737	0.8417940708998447	-0.24846074666422102	0.1156795824437436	0.21468472622380014	Down	1.5630636257187325	1.7865991689992868	1.7771470734457708	2.8313371463385915	2.400415243734744	2.444937682662089	224805	protein_coding	alanyl-tRNA synthetase 2%2C mitochondrial	mmu00970	Aminoacyl-tRNA biosynthesis	GO:0000049,GO:0000166,GO:0002161,GO:0003676,GO:0003723,GO:0004812,GO:0004813,GO:0005524,GO:0005737,GO:0005739,GO:0006400,GO:0006412,GO:0006419,GO:0016597,GO:0016874,GO:0043039,GO:0046872,GO:0070143	tRNA binding|nucleotide binding|aminoacyl-tRNA editing activity|nucleic acid binding|RNA binding|aminoacyl-tRNA ligase activity|alanine-tRNA ligase activity|ATP binding|cytoplasm|mitochondrion|tRNA modification|translation|alanyl-tRNA aminoacylation|amino acid binding|ligase activity|tRNA aminoacylation|metal ion binding|mitochondrial alanyl-tRNA aminoacylation
Aarsd1	701.2760634467528	749.447364451222	653.1047624422835	0.8714475002703926	-0.19851434204643165	0.14600578960239918	0.2570562101933124	Down	7.38519928313529	8.615046004838055	8.70256535106366	13.246317635940645	11.101373058436351	11.383256134968912	69684	protein_coding	alanyl-tRNA synthetase domain containing 1			GO:0000166,GO:0002161,GO:0002196,GO:0003676,GO:0004812,GO:0004813,GO:0005515,GO:0005524,GO:0005737,GO:0006412,GO:0006419,GO:0006450,GO:0043039,GO:0046872,GO:0106074	nucleotide binding|aminoacyl-tRNA editing activity|Ser-tRNA(Ala) hydrolase activity|nucleic acid binding|aminoacyl-tRNA ligase activity|alanine-tRNA ligase activity|protein binding|ATP binding|cytoplasm|translation|alanyl-tRNA aminoacylation|regulation of translational fidelity|tRNA aminoacylation|metal ion binding|aminoacyl-tRNA metabolism involved in translational fidelity
Aasdh	327.59362444468036	376.8283632179269	278.358885671434	0.7384534882443567	-0.4374210396960732	0.008631711491661259	0.02434640543963464	Down	0.8482915677142979	0.8416306029855394	0.6592121818609546	1.3714971391938344	1.3206338434282519	1.318120245678165	231326	protein_coding	aminoadipate-semialdehyde dehydrogenase			GO:0000166,GO:0003674,GO:0005524,GO:0005575,GO:0006629,GO:0006631,GO:0016874,GO:0019482,GO:0043041	nucleotide binding|molecular_function|ATP binding|cellular_component|lipid metabolic process|fatty acid metabolic process|ligase activity|beta-alanine metabolic process|amino acid activation for nonribosomal peptide biosynthetic process
Aasdhppt	452.3844518747876	457.0546081183737	447.7142956312017	0.9795827406434745	-0.029760739735394236	0.8483585784832653	0.9029342278156188	Down	3.2529674902166623	3.359527537802886	3.3008904799765064	3.728215350967032	4.853779561662852	4.1567589843416055	67618	protein_coding	aminoadipate-semialdehyde dehydrogenase-phosphopantetheinyl transferase	mmu00770	Pantothenate and CoA biosynthesis	GO:0000287,GO:0005737,GO:0005829,GO:0008897,GO:0009258,GO:0016740,GO:0019878,GO:0046872,GO:0051604	magnesium ion binding|cytoplasm|cytosol|holo-[acyl-carrier-protein] synthase activity|10-formyltetrahydrofolate catabolic process|transferase activity|lysine biosynthetic process via aminoadipic acid|metal ion binding|protein maturation			R-MMU-1430728,R-MMU-196849,R-MMU-196854,R-MMU-199220	Metabolism|Metabolism of water-soluble vitamins and cofactors|Metabolism of vitamins and cofactors|Vitamin B5 (pantothenate) metabolism
Aass	2029.2709020163413	2099.0360895239905	1959.5057145086926	0.9335278239767372	-0.09923507199128108	0.9366091673722464	0.960276796054633	Down	22.291802390745715	11.661396913590314	1.503087278741433	18.061069464910602	2.0451977508669046	28.155154834419733	30956	protein_coding	aminoadipate-semialdehyde synthase	mmu00310	Lysine degradation	GO:0003824,GO:0004753,GO:0005737,GO:0005739,GO:0006091,GO:0006554,GO:0008152,GO:0016491,GO:0019477,GO:0019878,GO:0043231,GO:0047130,GO:0047131	catalytic activity|saccharopine dehydrogenase activity|cytoplasm|mitochondrion|generation of precursor metabolites and energy|lysine catabolic process|metabolic process|oxidoreductase activity|L-lysine catabolic process|lysine biosynthetic process via aminoadipic acid|intracellular membrane-bounded organelle|saccharopine dehydrogenase (NADP+, L-lysine-forming) activity|saccharopine dehydrogenase …			R-MMU-1430728,R-MMU-71064,R-MMU-71291	Metabolism|Lysine catabolism|Metabolism of amino acids and derivatives
Aatf	682.5099676549768	615.7956617583699	749.2242735515836	1.2168339133800343	0.28313226690564525	0.04992339739081629	0.10918074598807838	Up	6.126000129151567	6.074607190661508	7.410681817060782	7.564344486702218	6.583787354668878	6.146911992544633	56321	protein_coding	apoptosis antagonizing transcription factor			GO:0005515,GO:0005634,GO:0005654,GO:0005667,GO:0005730,GO:0005737,GO:0005794,GO:0005829,GO:0006357,GO:0007155,GO:0007346,GO:0019901,GO:0032929,GO:0040016,GO:0042254,GO:0042985,GO:0043066,GO:0043522,GO:0045893,GO:0045944,GO:0048156,GO:2000378,GO:2001234	protein binding|nucleus|nucleoplasm|transcription regulator complex|nucleolus|cytoplasm|Golgi apparatus|cytosol|regulation of transcription by RNA polymerase II|cell adhesion|regulation of mitotic cell cycle|protein kinase binding|negative regulation of superoxide anion generation|embryonic cleavage|ribosome biogenesis|negative regulation of amyloid precursor protein biosynthetic process|negative…
Aatk	832.0566423230473	1110.3240173691818	553.7892672769136	0.4988142146945382	-1.0034255166942885	8.331115211444581e-05	0.00037532751647277417	Down	2.38501808086188	1.01420330386069	1.8185996742979964	4.561816416359954	4.503391542637232	4.082556550800176	11302	protein_coding	apoptosis-associated tyrosine kinase			GO:0000166,GO:0004672,GO:0004674,GO:0004713,GO:0005524,GO:0005737,GO:0006468,GO:0006915,GO:0007420,GO:0016020,GO:0016301,GO:0016310,GO:0016740,GO:0018108,GO:0038083,GO:0042995,GO:0051402	nucleotide binding|protein kinase activity|protein serine/threonine kinase activity|protein tyrosine kinase activity|ATP binding|cytoplasm|protein phosphorylation|apoptotic process|brain development|membrane|kinase activity|phosphorylation|transferase activity|peptidyl-tyrosine phosphorylation|peptidyl-tyrosine autophosphorylation|cell projection|neuron apoptotic process
Abat	438.9802089770572	402.82177018468934	475.1386477694252	1.179697675918313	0.2384171838780384	0.10609458019890584	0.20065692487576975	Up	2.094916562544049	2.21344693584523	2.5766588104712373	2.2649078030137058	2.521343589425885	2.56214489829799	268860	protein_coding	4-aminobutyrate aminotransferase	mmu00640,mmu00650,mmu00250,mmu00280,mmu00410,mmu04727	Propanoate metabolism|Butanoate metabolism|Alanine, aspartate and glutamate metabolism|Valine, leucine and isoleucine degradation|beta-Alanine metabolism|GABAergic synapse	GO:0001666,GO:0003824,GO:0003867,GO:0005739,GO:0005759,GO:0007568,GO:0007620,GO:0007626,GO:0008483,GO:0009410,GO:0009448,GO:0009449,GO:0009450,GO:0010039,GO:0014053,GO:0016740,GO:0030170,GO:0031652,GO:0032024,GO:0032144,GO:0033602,GO:0034386,GO:0035094,GO:0035640,GO:0042135,GO:0042220,GO:0042802,GO:0043005,GO:0045471,GO:0045776,GO:0045964,GO:0046872,GO:0047298,GO:0048148,GO:0051536,GO:0070474,GO:…	response to hypoxia|catalytic activity|4-aminobutyrate transaminase activity|mitochondrion|mitochondrial matrix|aging|copulation|locomotory behavior|transaminase activity|response to xenobiotic stimulus|gamma-aminobutyric acid metabolic process|gamma-aminobutyric acid biosynthetic process|gamma-aminobutyric acid catabolic process|response to iron ion|negative regulation of gamma-aminobutyric acid…	WP240	Alanine and aspartate metabolism	R-MMU-112310,R-MMU-112315,R-MMU-112316,R-MMU-888590,R-MMU-916853	Neurotransmitter release cycle|Transmission across Chemical Synapses|Neuronal System|GABA synthesis, release, reuptake and degradation|Degradation of GABA
Abca1	4706.560763052186	3070.643696372571	6342.477829731802	2.0655829347478463	1.0465489866754625	1.8287413135855202e-16	2.775537436193921e-15	Up	12.495938147188294	12.293337720371072	16.073857771818187	8.001666313341593	8.70223235324345	8.186092246762975	11303	protein_coding	ATP-binding cassette%2C sub-family A (ABC1)%2C member 1	mmu02010,mmu04975,mmu04979,mmu05417	ABC transporters|Fat digestion and absorption|Cholesterol metabolism|Lipid and atherosclerosis	GO:0000166,GO:0002790,GO:0005102,GO:0005515,GO:0005524,GO:0005548,GO:0005768,GO:0005794,GO:0005886,GO:0006497,GO:0006911,GO:0007040,GO:0007186,GO:0007189,GO:0008035,GO:0008203,GO:0008320,GO:0009306,GO:0009897,GO:0009986,GO:0010875,GO:0015914,GO:0016020,GO:0016197,GO:0016323,GO:0019905,GO:0023061,GO:0030139,GO:0030301,GO:0031210,GO:0031267,GO:0032367,GO:0032489,GO:0033344,GO:0033700,GO:0034185,GO:…	nucleotide binding|peptide secretion|signaling receptor binding|protein binding|ATP binding|phospholipid transporter activity|endosome|Golgi apparatus|plasma membrane|protein lipidation|phagocytosis, engulfment|lysosome organization|G protein-coupled receptor signaling pathway|adenylate cyclase-activating G protein-coupled receptor signaling pathway|high-density lipoprotein particle binding|chole…	WP431,WP1,WP4346	Nuclear receptors in lipid metabolism and toxicity|Statin pathway|Cholesterol metabolism with Bloch and Kandutsch-Russell pathways	R-MMU-162582,R-MMU-174824,R-MMU-382551,R-MMU-8963896,R-MMU-8963898,R-MMU-9006931,R-MMU-9024446,R-MMU-9029569	Signal Transduction|Plasma lipoprotein assembly, remodeling, and clearance|Transport of small molecules|HDL assembly|Plasma lipoprotein assembly|Signaling by Nuclear Receptors|NR1H2 and NR1H3-mediated signaling|NR1H3 & NR1H2 regulate gene expression linked to cholesterol transport and efflux
Abca12	3.0754125639535976	5.045303505183855	1.1055216227233409	0.22031068827724526	-2.182388606428113	0.19975225953253745	0.3270012475540348	Down	0.0030230334891807433	0.0	0.0059676777975640255	0.0030181288648943464	0.04174482965963084	0.0060090193938215535	74591	protein_coding	ATP-binding cassette%2C sub-family A (ABC1)%2C member 12	mmu02010	ABC transporters	GO:0000139,GO:0000166,GO:0003336,GO:0005102,GO:0005319,GO:0005515,GO:0005524,GO:0005737,GO:0005743,GO:0005794,GO:0005829,GO:0005886,GO:0006672,GO:0006869,GO:0006886,GO:0010875,GO:0016020,GO:0030216,GO:0031410,GO:0031424,GO:0032379,GO:0032940,GO:0033344,GO:0033700,GO:0034191,GO:0035627,GO:0042626,GO:0043129,GO:0043231,GO:0043589,GO:0045055,GO:0045616,GO:0048286,GO:0051649,GO:0055085,GO:0055088,GO:…	Golgi membrane|nucleotide binding|corneocyte desquamation|signaling receptor binding|lipid transporter activity|protein binding|ATP binding|cytoplasm|mitochondrial inner membrane|Golgi apparatus|cytosol|plasma membrane|ceramide metabolic process|lipid transport|intracellular protein transport|positive regulation of cholesterol efflux|membrane|keratinocyte differentiation|cytoplasmic vesicle|kerat…			R-MMU-1369062,R-MMU-382551,R-MMU-382556	ABC transporters in lipid homeostasis|Transport of small molecules|ABC-family proteins mediated transport
Abca13	102.68080571772019	16.792607040113033	188.5690043953273	11.218583989648316	3.487818685269678	6.549033337342607e-18	1.0773373163490065e-16	Up	0.2845583260136467	0.2541863681506113	0.22260357228116714	0.01813382894244046	0.016422445621076573	0.05114733580287585	268379	protein_coding	ATP-binding cassette%2C sub-family A (ABC1)%2C member 13	mmu02010	ABC transporters	GO:0000166,GO:0005319,GO:0005524,GO:0006869,GO:0016020,GO:0031410,GO:0032376,GO:0035627,GO:0042626,GO:0043231,GO:0055085,GO:0097708,GO:0140359,GO:1900244	nucleotide binding|lipid transporter activity|ATP binding|lipid transport|membrane|cytoplasmic vesicle|positive regulation of cholesterol transport|ceramide transport|ATPase-coupled transmembrane transporter activity|intracellular membrane-bounded organelle|transmembrane transport|intracellular vesicle|ABC-type transporter activity|positive regulation of synaptic vesicle endocytosis			R-MMU-168249,R-MMU-168256,R-MMU-6798695	Innate Immune System|Immune System|Neutrophil degranulation
Abca14	8.271743728105243	12.099272229695778	4.4442152265147135	0.3680762133924436	-1.4419235750746104	0.15379461782737885	0.2675973363247959	Down	0.0	0.017135638439819658	0.033840219594021725	0.051343661814033	0.05072519413929593	0.07240863252011627	67928	protein_coding	ATP-binding cassette%2C sub-family A (ABC1)%2C member 14	mmu02010	ABC transporters	GO:0005319,GO:0006869,GO:0042626,GO:0043231	lipid transporter activity|lipid transport|ATPase-coupled transmembrane transporter activity|intracellular membrane-bounded organelle
Abca17	339.70303324437685	429.94878226066834	249.4572842280855	0.5802222673499273	-0.7853224315836631	0.0005895302523299022	0.0022368708916822608	Down	0.5951065914047023	0.7942718239284922	0.8236597885564529	1.1882821593843291	1.7216018957639443	1.8933329942961885	381072	protein_coding	ATP-binding cassette%2C sub-family A (ABC1)%2C member 17	mmu02010	ABC transporters	GO:0000166,GO:0005319,GO:0005524,GO:0005737,GO:0005783,GO:0006629,GO:0006638,GO:0006869,GO:0016020,GO:0042626,GO:0043231,GO:0055085,GO:0140359	nucleotide binding|lipid transporter activity|ATP binding|cytoplasm|endoplasmic reticulum|lipid metabolic process|neutral lipid metabolic process|lipid transport|membrane|ATPase-coupled transmembrane transporter activity|intracellular membrane-bounded organelle|transmembrane transport|ABC-type transporter activity
Abca2	2714.083086997969	3220.6915976344285	2207.474576361509	0.6854282446718074	-0.5449224521864332	3.3511224359871785e-09	2.7812664063014382e-08	Down	4.343697733361156	4.464140395943166	4.776651418805745	8.459230554727847	8.562003036830317	7.937563868266598	11305	protein_coding	ATP-binding cassette%2C sub-family A (ABC1)%2C member 2	mmu02010,mmu04142	ABC transporters|Lysosome	GO:0000166,GO:0001573,GO:0005319,GO:0005524,GO:0005764,GO:0005765,GO:0005768,GO:0005815,GO:0005886,GO:0006684,GO:0006687,GO:0006869,GO:0007626,GO:0008203,GO:0010008,GO:0016020,GO:0019218,GO:0031410,GO:0032289,GO:0032383,GO:0032384,GO:0032805,GO:0042626,GO:0042986,GO:0043231,GO:0045939,GO:0046512,GO:0055085,GO:0060049,GO:0061135,GO:0071072,GO:0090155,GO:0090156,GO:0090370,GO:0099038,GO:0099040,GO:…	nucleotide binding|ganglioside metabolic process|lipid transporter activity|ATP binding|lysosome|lysosomal membrane|endosome|microtubule organizing center|plasma membrane|sphingomyelin metabolic process|glycosphingolipid metabolic process|lipid transport|locomotory behavior|cholesterol metabolic process|endosome membrane|membrane|regulation of steroid metabolic process|cytoplasmic vesicle|central…
Abca3	25422.64800152929	26527.03817461579	24318.257828442802	0.9167369586380633	-0.12542025736685908	0.1399573027926845	0.24883625010693716	Down	84.73857085138623	78.75980777738117	84.79517654780756	106.78815860062444	114.80171164614215	119.50523097346633	27410	protein_coding	ATP-binding cassette%2C sub-family A (ABC1)%2C member 3	mmu02010	ABC transporters	GO:0000166,GO:0005319,GO:0005524,GO:0005764,GO:0005768,GO:0005770,GO:0005886,GO:0006810,GO:0006855,GO:0006869,GO:0008559,GO:0010875,GO:0015914,GO:0016020,GO:0016887,GO:0030324,GO:0030659,GO:0031410,GO:0032368,GO:0032464,GO:0042599,GO:0042626,GO:0042908,GO:0043129,GO:0043231,GO:0046470,GO:0046471,GO:0046618,GO:0046890,GO:0055085,GO:0055091,GO:0070925,GO:0097208,GO:0097232,GO:0097233,GO:0120019,GO:…	nucleotide binding|lipid transporter activity|ATP binding|lysosome|endosome|late endosome|plasma membrane|transport|xenobiotic transmembrane transport|lipid transport|ABC-type xenobiotic transporter activity|positive regulation of cholesterol efflux|phospholipid transport|membrane|ATP hydrolysis activity|lung development|cytoplasmic vesicle membrane|cytoplasmic vesicle|regulation of lipid transpo…			R-MMU-1369062,R-MMU-382551,R-MMU-382556,R-MMU-392499,R-MMU-5683826	ABC transporters in lipid homeostasis|Transport of small molecules|ABC-family proteins mediated transport|Metabolism of proteins|Surfactant metabolism
Abca4	117.23330862901985	108.99170195602107	125.47491530201864	1.1517224096717678	0.2037930375718308	0.396503138991272	0.5407768640611575	Up	0.2651845249836776	0.267731256884968	0.35597499968597457	0.3547707416417682	0.3243407833946739	0.29255114850549235	11304	protein_coding	ATP-binding cassette%2C sub-family A (ABC1)%2C member 4	mmu02010	ABC transporters	GO:0000166,GO:0001750,GO:0005502,GO:0005503,GO:0005524,GO:0005548,GO:0005783,GO:0005886,GO:0006649,GO:0006869,GO:0007601,GO:0015914,GO:0016020,GO:0016887,GO:0031410,GO:0034204,GO:0042574,GO:0042626,GO:0042995,GO:0043231,GO:0045332,GO:0045494,GO:0050896,GO:0055085,GO:0090555,GO:0140326,GO:0140327,GO:0140347,GO:0140359	nucleotide binding|photoreceptor outer segment|11-cis retinal binding|all-trans retinal binding|ATP binding|phospholipid transporter activity|endoplasmic reticulum|plasma membrane|phospholipid transfer to membrane|lipid transport|visual perception|phospholipid transport|membrane|ATP hydrolysis activity|cytoplasmic vesicle|lipid translocation|retinal metabolic process|ATPase-coupled transmembrane …			R-MMU-2187338,R-MMU-2453902,R-MMU-382551,R-MMU-382556,R-MMU-9709957	Visual phototransduction|The canonical retinoid cycle in rods (twilight vision)|Transport of small molecules|ABC-family proteins mediated transport|Sensory Perception
Abca5	1849.9072957991864	2083.9772934894986	1615.8372981088748	0.7753648559484273	-0.3670527496589364	0.020241053745579145	0.051322897792700425	Down	3.706100134924382	4.7144505558193535	4.697199681428958	5.887331009722496	7.704197879334131	7.7145566287396035	217265	protein_coding	ATP-binding cassette%2C sub-family A (ABC1)%2C member 5	mmu02010	ABC transporters	GO:0000166,GO:0005319,GO:0005524,GO:0005764,GO:0005768,GO:0005770,GO:0005794,GO:0005886,GO:0006869,GO:0008203,GO:0010745,GO:0010874,GO:0016020,GO:0030301,GO:0033344,GO:0034375,GO:0042626,GO:0042632,GO:0043691,GO:0055085,GO:0140359,GO:1903064	nucleotide binding|lipid transporter activity|ATP binding|lysosome|endosome|late endosome|Golgi apparatus|plasma membrane|lipid transport|cholesterol metabolic process|negative regulation of macrophage derived foam cell differentiation|regulation of cholesterol efflux|membrane|cholesterol transport|cholesterol efflux|high-density lipoprotein particle remodeling|ATPase-coupled transmembrane transp…			R-MMU-1369062,R-MMU-382551,R-MMU-382556	ABC transporters in lipid homeostasis|Transport of small molecules|ABC-family proteins mediated transport
Abca6	204.5766658764151	174.75196743519845	234.4013643176318	1.3411862804470394	0.4235096303914753	0.09782520771552716	0.1883857980039432	Up	0.4399255541921429	0.7733585549995845	0.6827763153551543	0.6724484278835733	0.502750103350451	0.6091064644751544	76184	protein_coding	ATP-binding cassette%2C sub-family A (ABC1)%2C member 6	mmu02010	ABC transporters	GO:0000139,GO:0000166,GO:0005319,GO:0005524,GO:0005654,GO:0005794,GO:0005886,GO:0006869,GO:0016020,GO:0042626,GO:0043231,GO:0055085,GO:0140359	Golgi membrane|nucleotide binding|lipid transporter activity|ATP binding|nucleoplasm|Golgi apparatus|plasma membrane|lipid transport|membrane|ATPase-coupled transmembrane transporter activity|intracellular membrane-bounded organelle|transmembrane transport|ABC-type transporter activity			R-MMU-1369062,R-MMU-382551,R-MMU-382556	ABC transporters in lipid homeostasis|Transport of small molecules|ABC-family proteins mediated transport
Abca7	2689.595089965965	2472.935241811127	2906.2549381208037	1.1752572747638097	0.2329766107449565	0.048120223431803937	0.1060061759592008	Up	10.887996738117923	8.387353790211536	9.782276500911825	10.249810848151474	10.613827937892506	10.259377203834793	27403	protein_coding	ATP-binding cassette%2C sub-family A (ABC1)%2C member 7	mmu02010	ABC transporters	GO:0000166,GO:0001891,GO:0005515,GO:0005524,GO:0005548,GO:0005622,GO:0005737,GO:0005768,GO:0005794,GO:0005886,GO:0006869,GO:0006909,GO:0007613,GO:0008542,GO:0009986,GO:0010875,GO:0015914,GO:0016020,GO:0016324,GO:0018149,GO:0019216,GO:0030054,GO:0032587,GO:0033344,GO:0033700,GO:0034188,GO:0034205,GO:0034380,GO:0034504,GO:0038027,GO:0042626,GO:0042985,GO:0042995,GO:0043231,GO:0043409,GO:0044857,GO:…	nucleotide binding|phagocytic cup|protein binding|ATP binding|phospholipid transporter activity|intracellular anatomical structure|cytoplasm|endosome|Golgi apparatus|plasma membrane|lipid transport|phagocytosis|memory|visual learning|cell surface|positive regulation of cholesterol efflux|phospholipid transport|membrane|apical plasma membrane|peptide cross-linking|regulation of lipid metabolic pro…			R-MMU-1369062,R-MMU-382551,R-MMU-382556	ABC transporters in lipid homeostasis|Transport of small molecules|ABC-family proteins mediated transport
Abca8a	2738.5608029469972	3497.6862317625237	1979.4353741314728	0.5659765354555483	-0.8211858525786818	1.775888223364538e-08	1.3614693738211394e-07	Down	6.196181461414193	5.566106417660954	8.12724680640949	14.793405986858065	15.175193760311716	14.233396413021875	217258	protein_coding	ATP-binding cassette%2C sub-family A (ABC1)%2C member 8a	mmu02010	ABC transporters	GO:0000166,GO:0005319,GO:0005524,GO:0005783,GO:0005886,GO:0006686,GO:0006869,GO:0008559,GO:0010874,GO:0010875,GO:0016020,GO:0030301,GO:0033344,GO:0042626,GO:0042908,GO:0043231,GO:0055085,GO:0140359	nucleotide binding|lipid transporter activity|ATP binding|endoplasmic reticulum|plasma membrane|sphingomyelin biosynthetic process|lipid transport|ABC-type xenobiotic transporter activity|regulation of cholesterol efflux|positive regulation of cholesterol efflux|membrane|cholesterol transport|cholesterol efflux|ATPase-coupled transmembrane transporter activity|xenobiotic transport|intracellular m…
Abca8b	846.8393246129219	1069.8303021638258	623.8483470620188	0.5832021096498149	-0.7779321564711044	1.292835181560854e-07	8.928739659046431e-07	Down	1.655599072786596	1.6486686843580711	1.9287118863950552	3.3497363999758663	4.300963180287044	3.637484374030152	27404	protein_coding	ATP-binding cassette%2C sub-family A (ABC1)%2C member 8b	mmu02010	ABC transporters	GO:0000166,GO:0005319,GO:0005524,GO:0005743,GO:0005783,GO:0005886,GO:0006686,GO:0006810,GO:0006869,GO:0008559,GO:0010874,GO:0010875,GO:0016020,GO:0016323,GO:0030301,GO:0033344,GO:0042626,GO:0042908,GO:0043231,GO:0055085,GO:0140359	nucleotide binding|lipid transporter activity|ATP binding|mitochondrial inner membrane|endoplasmic reticulum|plasma membrane|sphingomyelin biosynthetic process|transport|lipid transport|ABC-type xenobiotic transporter activity|regulation of cholesterol efflux|positive regulation of cholesterol efflux|membrane|basolateral plasma membrane|cholesterol transport|cholesterol efflux|ATPase-coupled tran…			R-MMU-382551,R-MMU-382556	Transport of small molecules|ABC-family proteins mediated transport
Abca9	525.9584780283793	768.5795311326741	283.33742492408504	0.3687874229326579	-1.4391386397222934	2.7702907834292265e-20	5.196160085056063e-19	Down	0.7719260244374173	0.7716230792877802	1.0304350296595144	3.0453491321309007	2.7571052322258063	2.9876707986662168	217262	protein_coding	ATP-binding cassette%2C sub-family A (ABC1)%2C member 9	mmu02010	ABC transporters	GO:0000166,GO:0005319,GO:0005524,GO:0005739,GO:0006869,GO:0016020,GO:0042626,GO:0043231,GO:0055085,GO:0140359	nucleotide binding|lipid transporter activity|ATP binding|mitochondrion|lipid transport|membrane|ATPase-coupled transmembrane transporter activity|intracellular membrane-bounded organelle|transmembrane transport|ABC-type transporter activity			R-MMU-1369062,R-MMU-382551,R-MMU-382556	ABC transporters in lipid homeostasis|Transport of small molecules|ABC-family proteins mediated transport
Abcb10	975.7683841121367	1149.2413471948066	802.2954210294673	0.6981345638049529	-0.5184229555535843	5.158162838642163e-05	0.00024187569058358946	Down	4.252042424174742	3.608913097819763	4.092265896615676	7.754908420310885	6.324036175718668	7.498078121177447	56199	protein_coding	ATP-binding cassette%2C sub-family B (MDR/TAP)%2C member 10	mmu02010	ABC transporters	GO:0000166,GO:0005515,GO:0005524,GO:0005739,GO:0005743,GO:0006783,GO:0016020,GO:0016887,GO:0031966,GO:0034514,GO:0042802,GO:0042803,GO:0045648,GO:0046985,GO:0048821,GO:0055085,GO:0140359	nucleotide binding|protein binding|ATP binding|mitochondrion|mitochondrial inner membrane|heme biosynthetic process|membrane|ATP hydrolysis activity|mitochondrial membrane|mitochondrial unfolded protein response|identical protein binding|protein homodimerization activity|positive regulation of erythrocyte differentiation|positive regulation of hemoglobin biosynthetic process|erythrocyte developme…
Abcb11	2.2594584031389195	2.648818265185971	1.8700985410918696	0.7050156913692819	-0.504272727292636	0.7597635784101766	0.8425551189868236	Down	0.0	0.012878050855117926	0.008477382199884859	0.008574803393929218	0.0042357571654976145	0.025608329961483246	27413	protein_coding	ATP-binding cassette%2C sub-family B (MDR/TAP)%2C member 11	mmu02010,mmu04976,mmu04979,mmu01522	ABC transporters|Bile secretion|Cholesterol metabolism|Endocrine resistance	GO:0000139,GO:0000166,GO:0005524,GO:0005768,GO:0005794,GO:0005886,GO:0006631,GO:0006805,GO:0006855,GO:0006869,GO:0008206,GO:0008559,GO:0009410,GO:0009986,GO:0015125,GO:0015126,GO:0015144,GO:0015432,GO:0015721,GO:0015722,GO:0016020,GO:0016324,GO:0016567,GO:0031998,GO:0042626,GO:0042632,GO:0045177,GO:0046581,GO:0046618,GO:0046691,GO:0055037,GO:0055038,GO:0055085,GO:0055088,GO:0055091,GO:0120189,GO:…	Golgi membrane|nucleotide binding|ATP binding|endosome|Golgi apparatus|plasma membrane|fatty acid metabolic process|xenobiotic metabolic process|xenobiotic transmembrane transport|lipid transport|bile acid metabolic process|ABC-type xenobiotic transporter activity|response to xenobiotic stimulus|cell surface|bile acid transmembrane transporter activity|canalicular bile acid transmembrane transpor…	WP431	Nuclear receptors in lipid metabolism and toxicity	R-MMU-1430728,R-MMU-159418,R-MMU-192105,R-MMU-193368,R-MMU-194068,R-MMU-556833,R-MMU-8957322	Metabolism|Recycling of bile acids and salts|Synthesis of bile acids and bile salts|Synthesis of bile acids and bile salts via 7alpha-hydroxycholesterol|Bile acid and bile salt metabolism|Metabolism of lipids|Metabolism of steroids
Abcb1a	1572.1004378943728	2076.373324822514	1067.827550966232	0.5143338823103498	-0.9592228989434288	7.52925485129819e-21	1.4568819660064632e-19	Down	4.505307333615682	4.338360856635206	5.012950213737303	11.135819898604096	11.691983331356894	11.090400336133618	18671	protein_coding	ATP-binding cassette%2C sub-family B (MDR/TAP)%2C member 1A	mmu02010,mmu04976,mmu05206,mmu05226	ABC transporters|Bile secretion|MicroRNAs in cancer|Gastric cancer	GO:0000086,GO:0000166,GO:0005524,GO:0005654,GO:0005737,GO:0005886,GO:0008559,GO:0009986,GO:0015562,GO:0016020,GO:0016324,GO:0016887,GO:0022857,GO:0031625,GO:0042626,GO:0042910,GO:0045332,GO:0046581,GO:0046865,GO:0046943,GO:0047484,GO:0055085,GO:0070633,GO:0072089,GO:0090554,GO:0090555,GO:0099038,GO:0099040,GO:0140115,GO:0140326,GO:0140328,GO:0140359,GO:1901529,GO:1905039,GO:1990961,GO:1990962,GO:…	G2/M transition of mitotic cell cycle|nucleotide binding|ATP binding|nucleoplasm|cytoplasm|plasma membrane|ABC-type xenobiotic transporter activity|cell surface|efflux transmembrane transporter activity|membrane|apical plasma membrane|ATP hydrolysis activity|transmembrane transporter activity|ubiquitin protein ligase binding|ATPase-coupled transmembrane transporter activity|xenobiotic transmembra…	WP431	Nuclear receptors in lipid metabolism and toxicity	R-MMU-382551,R-MMU-382556,R-MMU-9748784,R-MMU-9754706,R-MMU-9757110	Transport of small molecules|ABC-family proteins mediated transport|Drug ADME|Atorvastatin ADME|Prednisone ADME
Abcb1b	420.9223434234576	185.1159834078201	656.7287034390953	3.5471135120509922	1.8266454990502952	8.102320359048937e-16	1.1826226414244767e-14	Up	2.8858882738757083	3.570641666451189	2.370406615113664	0.8059317920197521	1.0699257599799208	1.263614722330434	18669	protein_coding	ATP-binding cassette%2C sub-family B (MDR/TAP)%2C member 1B	mmu02010,mmu04976,mmu05206,mmu05226	ABC transporters|Bile secretion|MicroRNAs in cancer|Gastric cancer	GO:0000086,GO:0000139,GO:0000166,GO:0005524,GO:0005654,GO:0005737,GO:0005739,GO:0005886,GO:0006869,GO:0008559,GO:0009410,GO:0009986,GO:0014045,GO:0015562,GO:0016020,GO:0016324,GO:0031625,GO:0042626,GO:0042910,GO:0045332,GO:0046581,GO:0046943,GO:0047484,GO:0055085,GO:0061843,GO:0070633,GO:0072089,GO:0090554,GO:0090555,GO:0098591,GO:0099038,GO:0099040,GO:0140115,GO:0140326,GO:0140328,GO:0140359,GO:…	G2/M transition of mitotic cell cycle|Golgi membrane|nucleotide binding|ATP binding|nucleoplasm|cytoplasm|mitochondrion|plasma membrane|lipid transport|ABC-type xenobiotic transporter activity|response to xenobiotic stimulus|cell surface|establishment of endothelial blood-brain barrier|efflux transmembrane transporter activity|membrane|apical plasma membrane|ubiquitin protein ligase binding|ATPas…
Abcb4	20.99357925763011	28.943418478582217	13.04374003667801	0.450741386292472	-1.1496281729954108	0.12782822542148534	0.2320296506190516	Down	0.03609857637080535	0.0841969551603621	0.08907636712540422	0.3904334350223618	0.12462059442507442	0.0717547609968103	18670	protein_coding	ATP-binding cassette%2C sub-family B (MDR/TAP)%2C member 4	mmu02010,mmu04976	ABC transporters|Bile secretion	GO:0000139,GO:0000166,GO:0005524,GO:0005654,GO:0005737,GO:0005829,GO:0005886,GO:0005925,GO:0006855,GO:0006869,GO:0015629,GO:0016020,GO:0016324,GO:0031410,GO:0032376,GO:0032782,GO:0042626,GO:0045332,GO:0046581,GO:0055085,GO:0055088,GO:0061092,GO:0090554,GO:0140326,GO:0140359,GO:1901557,GO:1903413,GO:2001140	Golgi membrane|nucleotide binding|ATP binding|nucleoplasm|cytoplasm|cytosol|plasma membrane|focal adhesion|xenobiotic transmembrane transport|lipid transport|actin cytoskeleton|membrane|apical plasma membrane|cytoplasmic vesicle|positive regulation of cholesterol transport|bile acid secretion|ATPase-coupled transmembrane transporter activity|phospholipid translocation|intercellular canaliculus|tr…	WP431,WP310	Nuclear receptors in lipid metabolism and toxicity|mRNA processing	R-MMU-382551,R-MMU-382556	Transport of small molecules|ABC-family proteins mediated transport
Abcb6	517.2908750780564	595.052473376124	439.52927677998895	0.7384968734444137	-0.43733628178597456	0.0019053382913458016	0.006438564540561482	Down	3.422445763530314	3.322889140233777	2.8527742849204785	5.869208765872513	5.257423723545559	5.25682430783368	74104	protein_coding	ATP-binding cassette%2C sub-family B (MDR/TAP)%2C member 6	mmu02010	ABC transporters	GO:0000166,GO:0005524,GO:0005576,GO:0005654,GO:0005739,GO:0005740,GO:0005741,GO:0005764,GO:0005765,GO:0005768,GO:0005774,GO:0005783,GO:0005789,GO:0005794,GO:0005829,GO:0005886,GO:0006778,GO:0006779,GO:0006810,GO:0006878,GO:0007420,GO:0015439,GO:0015562,GO:0015886,GO:0016020,GO:0016887,GO:0020037,GO:0031901,GO:0031902,GO:0032585,GO:0033013,GO:0033162,GO:0035351,GO:0036020,GO:0042168,GO:0043588,GO:…	nucleotide binding|ATP binding|extracellular region|nucleoplasm|mitochondrion|mitochondrial envelope|mitochondrial outer membrane|lysosome|lysosomal membrane|endosome|vacuolar membrane|endoplasmic reticulum|endoplasmic reticulum membrane|Golgi apparatus|cytosol|plasma membrane|porphyrin-containing compound metabolic process|porphyrin-containing compound biosynthetic process|transport|intracellula…			R-MMU-1369007,R-MMU-382551,R-MMU-382556	Mitochondrial ABC transporters|Transport of small molecules|ABC-family proteins mediated transport
Abcb7	706.0169834292551	746.5317636540252	665.502203204485	0.8914495496615558	-0.1657749420316102	0.2794288678383868	0.4200894961080041	Down	2.3111676314305867	2.7382483923716627	2.7081195424666387	3.1099981081461463	3.8094277287138523	4.0425565804963695	11306	protein_coding	ATP-binding cassette%2C sub-family B (MDR/TAP)%2C member 7	mmu02010	ABC transporters	GO:0000166,GO:0005515,GO:0005524,GO:0005739,GO:0005743,GO:0006879,GO:0016020,GO:0016226,GO:0034755,GO:0042626,GO:0042803,GO:0055072,GO:0055085,GO:0070455,GO:0140359,GO:0140466,GO:0140481,GO:1903331,GO:1903427	nucleotide binding|protein binding|ATP binding|mitochondrion|mitochondrial inner membrane|intracellular iron ion homeostasis|membrane|iron-sulfur cluster assembly|iron ion transmembrane transport|ATPase-coupled transmembrane transporter activity|protein homodimerization activity|iron ion homeostasis|transmembrane transport|positive regulation of heme biosynthetic process|ABC-type transporter acti…			R-MMU-1369007,R-MMU-382551,R-MMU-382556	Mitochondrial ABC transporters|Transport of small molecules|ABC-family proteins mediated transport
Abcb8	706.0545000837441	754.1758536943165	657.9331464731717	0.8724280373611217	-0.19689196003951148	0.11227848202455944	0.2097408558699949	Down	2.39667288738279	2.596102642664878	2.6580733518392354	3.689238619337248	3.924176658366806	3.4300614984848643	74610	protein_coding	ATP-binding cassette%2C sub-family B (MDR/TAP)%2C member 8	mmu02010	ABC transporters	GO:0000166,GO:0005524,GO:0005654,GO:0005730,GO:0005739,GO:0005743,GO:0006811,GO:0006813,GO:0006884,GO:0016020,GO:0031966,GO:0042626,GO:0055085,GO:0062157,GO:0071805,GO:0140141,GO:0140359	nucleotide binding|ATP binding|nucleoplasm|nucleolus|mitochondrion|mitochondrial inner membrane|monoatomic ion transport|potassium ion transport|cell volume homeostasis|membrane|mitochondrial membrane|ATPase-coupled transmembrane transporter activity|transmembrane transport|mitochondrial ATP-gated potassium channel complex|potassium ion transmembrane transport|mitochondrial potassium ion transmem…			R-MMU-1369007,R-MMU-382551,R-MMU-382556	Mitochondrial ABC transporters|Transport of small molecules|ABC-family proteins mediated transport
Abcb9	309.60300975918244	331.64133158043	287.564687937935	0.86725079403121	-0.20547883848280826	0.3153246274950265	0.4584182817472088	Down	1.5681463867161034	0.9596103004651726	1.334494231038227	2.0021643488741003	1.8094916000634127	1.7933171754799109	56325	protein_coding	ATP-binding cassette%2C sub-family B (MDR/TAP)%2C member 9	mmu02010,mmu04142	ABC transporters|Lysosome	GO:0000166,GO:0005524,GO:0005764,GO:0005765,GO:0005789,GO:0006518,GO:0015031,GO:0015421,GO:0015440,GO:0015833,GO:0016020,GO:0022857,GO:0042626,GO:0042803,GO:0043231,GO:0055085,GO:0140359	nucleotide binding|ATP binding|lysosome|lysosomal membrane|endoplasmic reticulum membrane|peptide metabolic process|protein transport|ABC-type oligopeptide transporter activity|ABC-type peptide transporter activity|peptide transport|membrane|transmembrane transporter activity|ATPase-coupled transmembrane transporter activity|protein homodimerization activity|intracellular membrane-bounded organel…			R-MMU-382551,R-MMU-382556	Transport of small molecules|ABC-family proteins mediated transport
Abcc1	2547.8821397595025	1895.0931490285227	3200.671130490482	1.6889377686529186	0.7561161709398585	1.0080682652837546e-20	1.9431285331104127e-19	Up	9.036771100563412	8.912612312302779	9.173467391393867	6.958373417569642	6.667848854658378	6.605082798594638	17250	protein_coding	ATP-binding cassette%2C sub-family C (CFTR/MRP)%2C member 1	mmu02010,mmu04071,mmu04977,mmu05206,mmu01523	ABC transporters|Sphingolipid signaling pathway|Vitamin digestion and absorption|MicroRNAs in cancer|Antifolate resistance	GO:0000166,GO:0005324,GO:0005524,GO:0005737,GO:0005886,GO:0006869,GO:0006979,GO:0008559,GO:0009410,GO:0009925,GO:0015420,GO:0015431,GO:0015562,GO:0015889,GO:0015911,GO:0016020,GO:0016323,GO:0016324,GO:0016328,GO:0016787,GO:0022857,GO:0030335,GO:0033700,GO:0034040,GO:0034634,GO:0034775,GO:0042887,GO:0042908,GO:0042910,GO:0045332,GO:0046943,GO:0050729,GO:0055085,GO:0060326,GO:0060548,GO:0070633,GO:…	nucleotide binding|long-chain fatty acid transporter activity|ATP binding|cytoplasm|plasma membrane|lipid transport|response to oxidative stress|ABC-type xenobiotic transporter activity|response to xenobiotic stimulus|basal plasma membrane|ABC-type vitamin B12 transporter activity|ABC-type glutathione S-conjugate transporter activity|efflux transmembrane transporter activity|cobalamin transport|l…			R-MMU-1430728,R-MMU-189445,R-MMU-189483,R-MMU-196741,R-MMU-196849,R-MMU-196854,R-MMU-2142691,R-MMU-2142753,R-MMU-2262752,R-MMU-382551,R-MMU-382556,R-MMU-556833,R-MMU-8953897,R-MMU-8978868,R-MMU-9707564,R-MMU-9711123,R-MMU-9748784,R-MMU-9753281,R-MMU-9758890	Metabolism|Metabolism of porphyrins|Heme degradation|Cobalamin (Cbl, vitamin B12) transport and metabolism|Metabolism of water-soluble vitamins and cofactors|Metabolism of vitamins and cofactors|Synthesis of Leukotrienes (LT) and Eoxins (EX)|Arachidonic acid metabolism|Cellular responses to stress|Transport of small molecules|ABC-family proteins mediated transport|Metabolism of lipids|Cellular re…
Abcc10	313.4130904260116	316.27884343646184	310.5473374155616	0.981966948631415	-0.026253628237423537	0.8805895124472551	0.9233734098596936	Down	1.1008656451799517	0.7855402975566117	0.9227678458076608	1.264786963772328	1.166025596418287	1.1715500678744155	224814	protein_coding	ATP-binding cassette%2C sub-family C (CFTR/MRP)%2C member 10	mmu02010	ABC transporters	GO:0000166,GO:0005524,GO:0005886,GO:0006691,GO:0006869,GO:0008559,GO:0009925,GO:0015431,GO:0016020,GO:0016323,GO:0042626,GO:0055085,GO:0071716,GO:0140359	nucleotide binding|ATP binding|plasma membrane|leukotriene metabolic process|lipid transport|ABC-type xenobiotic transporter activity|basal plasma membrane|ABC-type glutathione S-conjugate transporter activity|membrane|basolateral plasma membrane|ATPase-coupled transmembrane transporter activity|transmembrane transport|leukotriene transport|ABC-type transporter activity			R-MMU-382551,R-MMU-382556	Transport of small molecules|ABC-family proteins mediated transport
Abcc12	16.546919780242092	24.805053879887232	8.288785680596973	0.3331516135202451	-1.5857492140022524	0.03307381118586525	0.07776118014032403	Down	0.03067132189815277	0.07153833126384282	0.010091219485803616	0.0969682739349446	0.15630563555712446	0.1727391635618052	244562	protein_coding	ATP-binding cassette%2C sub-family C (CFTR/MRP)%2C member 12	mmu02010	ABC transporters	GO:0000166,GO:0005524,GO:0005739,GO:0005783,GO:0016020,GO:0042626,GO:0055085,GO:0140359	nucleotide binding|ATP binding|mitochondrion|endoplasmic reticulum|membrane|ATPase-coupled transmembrane transporter activity|transmembrane transport|ABC-type transporter activity
Abcc2	1.9987980848408355	3.2440836191238183	0.7535125505578538	0.23098458837899777	-2.114131498704586	0.22340895222516613	0.355977618228473	Down	0.0044571670027371705	0.0044554177714872115	0.0	0.022249678071315896	0.008792666512896558	0.017719421936147662	12780	protein_coding	ATP-binding cassette%2C sub-family C (CFTR/MRP)%2C member 2	mmu02010,mmu04976,mmu01524,mmu01523	ABC transporters|Bile secretion|Platinum drug resistance|Antifolate resistance	GO:0005515,GO:0005737,GO:0005886,GO:0006855,GO:0008559,GO:0009410,GO:0009986,GO:0010629,GO:0015127,GO:0015431,GO:0015694,GO:0015711,GO:0015721,GO:0015722,GO:0015723,GO:0015732,GO:0016020,GO:0016324,GO:0016999,GO:0019904,GO:0030644,GO:0031526,GO:0042178,GO:0042626,GO:0042910,GO:0043627,GO:0046581,GO:0046618,GO:0046691,GO:0050787,GO:0055085,GO:0070327,GO:0070633,GO:0071716,GO:1901086,GO:1990961,GO:…	protein binding|cytoplasm|plasma membrane|xenobiotic transmembrane transport|ABC-type xenobiotic transporter activity|response to xenobiotic stimulus|cell surface|negative regulation of gene expression|bilirubin transmembrane transporter activity|ABC-type glutathione S-conjugate transporter activity|mercury ion transport|organic anion transport|bile acid and bile salt transport|canalicular bile a…	WP4466,WP431	Oxidative stress and redox pathway|Nuclear receptors in lipid metabolism and toxicity	R-MMU-1430728,R-MMU-189445,R-MMU-189483,R-MMU-382551,R-MMU-382556,R-MMU-9748784,R-MMU-9749641,R-MMU-9753281,R-MMU-9754706	Metabolism|Metabolism of porphyrins|Heme degradation|Transport of small molecules|ABC-family proteins mediated transport|Drug ADME|Aspirin ADME|Paracetamol ADME|Atorvastatin ADME
Abcc3	2271.5671479785838	1898.7714712101376	2644.3628247470315	1.3925967863740814	0.4777775992848768	0.0020969663318153643	0.007012219312862469	Up	10.753081905124146	14.447071620181436	10.118855232333274	10.800700370342453	10.79916036901948	10.398214164339425	76408	protein_coding	ATP-binding cassette%2C sub-family C (CFTR/MRP)%2C member 3	mmu02010,mmu04976,mmu01523	ABC transporters|Bile secretion|Antifolate resistance	GO:0000166,GO:0005524,GO:0005886,GO:0006855,GO:0006869,GO:0008559,GO:0009925,GO:0015164,GO:0015431,GO:0015432,GO:0015721,GO:0015722,GO:0016020,GO:0016323,GO:0022857,GO:0042626,GO:0042908,GO:0042910,GO:0055085,GO:0071714,GO:0071716,GO:0098656,GO:0140359	nucleotide binding|ATP binding|plasma membrane|xenobiotic transmembrane transport|lipid transport|ABC-type xenobiotic transporter activity|basal plasma membrane|glucuronoside transmembrane transporter activity|ABC-type glutathione S-conjugate transporter activity|ABC-type bile acid transporter activity|bile acid and bile salt transport|canalicular bile acid transport|membrane|basolateral plasma m…	WP431	Nuclear receptors in lipid metabolism and toxicity	R-MMU-1430728,R-MMU-159418,R-MMU-194068,R-MMU-382551,R-MMU-382556,R-MMU-556833,R-MMU-8957322,R-MMU-9748784,R-MMU-9749641,R-MMU-9753281	Metabolism|Recycling of bile acids and salts|Bile acid and bile salt metabolism|Transport of small molecules|ABC-family proteins mediated transport|Metabolism of lipids|Metabolism of steroids|Drug ADME|Aspirin ADME|Paracetamol ADME
Abcc4	1102.5741466376655	816.8058198842735	1388.342473391058	1.6996190964904707	0.7652114586116393	1.3397692902000135e-07	9.227643856573635e-07	Up	2.9490175305839594	3.951681233023062	3.3394813284255283	2.728801308851617	2.417606255319228	2.4525374945563985	239273	protein_coding	ATP-binding cassette%2C sub-family C (CFTR/MRP)%2C member 4	mmu02010,mmu04024,mmu04976,mmu01523	ABC transporters|cAMP signaling pathway|Bile secretion|Antifolate resistance	GO:0000166,GO:0001409,GO:0005524,GO:0005730,GO:0005794,GO:0005886,GO:0005929,GO:0006855,GO:0006869,GO:0008559,GO:0015132,GO:0015143,GO:0015216,GO:0015431,GO:0015432,GO:0015562,GO:0015665,GO:0015721,GO:0015732,GO:0015747,GO:0015850,GO:0016020,GO:0016323,GO:0016324,GO:0031088,GO:0032310,GO:0034634,GO:0042626,GO:0042910,GO:0048661,GO:0055085,GO:0060271,GO:0070730,GO:0071716,GO:0098591,GO:0140115,GO:…	nucleotide binding|guanine nucleotide transmembrane transporter activity|ATP binding|nucleolus|Golgi apparatus|plasma membrane|cilium|xenobiotic transmembrane transport|lipid transport|ABC-type xenobiotic transporter activity|prostaglandin transmembrane transporter activity|urate transmembrane transporter activity|purine nucleotide transmembrane transporter activity|ABC-type glutathione S-conjuga…	WP3625	Tyrobp causal network in microglia	R-MMU-109582,R-MMU-114608,R-MMU-382551,R-MMU-382556,R-MMU-76002,R-MMU-76005,R-MMU-9748784,R-MMU-9748787,R-MMU-9753281	Hemostasis|Platelet degranulation |Transport of small molecules|ABC-family proteins mediated transport|Platelet activation, signaling and aggregation|Response to elevated platelet cytosolic Ca2+|Drug ADME|Azathioprine ADME|Paracetamol ADME
Abcc5	4826.866771678673	4277.592104150422	5376.141439206926	1.2568266688067056	0.3297856988470501	0.0005803556172037448	0.002205373179671341	Up	12.048432088478984	10.115234715986306	10.95605819072242	11.028973390720203	11.155607937376894	10.99984757026825	27416	protein_coding	ATP-binding cassette%2C sub-family C (CFTR/MRP)%2C member 5	mmu02010,mmu01523	ABC transporters|Antifolate resistance	GO:0000166,GO:0005524,GO:0005768,GO:0005794,GO:0005886,GO:0008514,GO:0008559,GO:0015216,GO:0015232,GO:0015562,GO:0015711,GO:0015865,GO:0016020,GO:0016323,GO:0016324,GO:0022884,GO:0030213,GO:0034634,GO:0034775,GO:0035351,GO:0042626,GO:0042908,GO:0042910,GO:0048471,GO:0055085,GO:0070730,GO:0070731,GO:0098838,GO:0140115,GO:0140359,GO:1901505	nucleotide binding|ATP binding|endosome|Golgi apparatus|plasma membrane|organic anion transmembrane transporter activity|ABC-type xenobiotic transporter activity|purine nucleotide transmembrane transporter activity|heme transmembrane transporter activity|efflux transmembrane transporter activity|organic anion transport|purine nucleotide transport|membrane|basolateral plasma membrane|apical plasma…	WP4466,WP5240	Oxidative stress and redox pathway|Lac-Phe pathway	R-MMU-1430728,R-MMU-1630316,R-MMU-2142845,R-MMU-2142850,R-MMU-382551,R-MMU-382556,R-MMU-71387,R-MMU-9748784,R-MMU-9748787,R-MMU-9753281	Metabolism|Glycosaminoglycan metabolism|Hyaluronan metabolism|Hyaluronan biosynthesis and export|Transport of small molecules|ABC-family proteins mediated transport|Metabolism of carbohydrates|Drug ADME|Azathioprine ADME|Paracetamol ADME
Abcc6	11.003805329349454	17.14275074681402	4.864859911884894	0.28338681736076227	-1.8191554466194368	0.013309429554352532	0.03556869776788933	Down	0.022990412765397768	0.02298139009507064	0.01361540085228218	0.07804058319129495	0.10884781242390586	0.07768842864137475	27421	protein_coding	ATP-binding cassette%2C sub-family C (CFTR/MRP)%2C member 6	mmu02010	ABC transporters	GO:0000166,GO:0005524,GO:0005576,GO:0005654,GO:0005886,GO:0006855,GO:0008559,GO:0009925,GO:0010467,GO:0015431,GO:0015867,GO:0016020,GO:0016323,GO:0016324,GO:0016328,GO:0016887,GO:0030504,GO:0030505,GO:0030643,GO:0032026,GO:0042626,GO:0046034,GO:0055062,GO:0055074,GO:0055085,GO:0071716,GO:0140359,GO:0140928,GO:1904383	nucleotide binding|ATP binding|extracellular region|nucleoplasm|plasma membrane|xenobiotic transmembrane transport|ABC-type xenobiotic transporter activity|basal plasma membrane|gene expression|ABC-type glutathione S-conjugate transporter activity|ATP transport|membrane|basolateral plasma membrane|apical plasma membrane|lateral plasma membrane|ATP hydrolysis activity|inorganic diphosphate transme…			R-MMU-382551,R-MMU-382556	Transport of small molecules|ABC-family proteins mediated transport
[truncated: 19,336 more rows]
